# Supplementary material for: Reactivating hippocampal-mediated memories during reconsolidation to disrupt fear
Source: Nat Commun. 2022 Sep 12;13:4733. doi: 10.1038/s41467-022-32246-8 (PMC9468169; doi:10.1038/s41467-022-32246-8)
Supplement: Supplementary file 4 — Source Data [file 41467_2022_32246_MOESM4_ESM.xlsx]

## Sheet: Figure 1
					FC							Recall							Extinction
					% Freezing							% Freezing							% Freezing
					FC	Pre-Shock	S1	S2	S3	S4	Total Freezing	Recall				First half	Last half	Total Freezing	EXT1	First 3 min																First half
					Onset	0	200	280	360	440		5 min	5 min	5 min	5 min	10 min	10 min	20 min	Onset		0	60	120	180	240	300	360	420	480	540	600	660	720	780	840		900	960	1020	1080	1140	1200	1260	1320	1380	1440	1500	1560	1620
Mouse ID	Group	Virus	Stim time	Tagged experience	Duration	198	78	78	78	60	Total %	% Bin 1	% Bin 2	% Bin 3	% Bin 4	% Bin1&2	% Bin3&4	Total %	Duration		60	60	60	60	60	60	60	60	60	60	60	60	60	60	60		60	60	60	60	60	60	60	60	60	60	60	60	60
1	POS	ChR2	L10	M/F Interaction		0	0.34	8.19	59.93	31.25	24.9275	76.2913	68.6085	26.0403	34.9369	72.7243	30.1709	51.4476		35.1533	29.46	38.22	37.78	37.78	40.18	65.78	54.67	60.89	29.37	26.67	24.44	19.11	20.44	17.86	30.67	35.5547	23.56	6.67	16.96	9.78	0	3.11	0	0	2.22	5.33	4.89	10.27	7.56
2	POS	ChR2	L10	M/F Interaction		0.67	4.11	43.69	65.07	64.73	44.4	86.7523	73.8735	37.0743	26.2892	80.7729	32.067	56.4199		41.5233	27.68	39.56	57.33	34.22	49.55	48.44	65.78	47.11	48.66	53.78	51.11	46.67	48	29.91	23.56	44.7573	44.89	29.33	23.66	4.89	22.67	57.33	27.68	21.78	10.67	28	28	35.27	27.11
3	POS	ChR2	L10	M/F Interaction		1.35	2.05	11.95	65.07	39.29	29.59	79.8073	78.9327	44.5007	32.3423	79.4013	38.8557	59.1285		52.05	34.82	70.22	51.11	75.56	64.29	37.78	44.44	59.56	56.61	60.44	68.44	73.33	31.11	6.7	14.67	49.9387	4.89	18.67	15.62	21.78	0	6.67	22.77	17.33	4.89	6.22	4	3.57	11.56
4	POS	ChR2	L10	M/F Interaction		0	5.82	45.73	29.45	59.82	35.205	83.6433	71.9619	23.6843	19.1646	78.2198	21.5859	49.9029		54.28	40.62	51.11	71.11	54.67	66.96	57.78	60.77	56	45.54	38.22	12	27.56	30.67	26.25	9.33	43.2393	45.78	70.67	73.21	40.89	36.44	4.44	14.73	25.33	64	27.11	69.78	52.68	40.44
5	POS	ChR2	L10	M/F Interaction		0	5.14	43.69	45.55	37.5	32.97	68.417	66.6838	19.1247	24.3369	67.6123	21.5446	44.5785		44.92	21.87	53.33	59.56	70.22	50.89	42.67	55.11	53.78	58.48	46.67	44.44	18.22	48	48.66	36.44	47.2227	69.33	27.33	49.55	48.89	27.11	18.22	33.93	61.78	23.11	66.22	59.56	58.04	28.89
6	POS	ChR2	L10	M/F Interaction		0	32.19	63.14	85.62	93.3	68.5625	85.1933	39.8308	24.75	73.0154	64.1321	47.1589	55.6455		21.22	23.66	26.22	13.78	30.22	6.25	21.33	46.22	57.33	60.27	27.11	36.44	33.78	49.33	48.66	52.89	35.566	65.78	84	55.36	20	5.33	0	12.05	15.56	4	12.44	3.56	43.3	31.56
7	POS	ChR2	L10	M/F Interaction		0	8.56	44.71	55.14	61.61	42.505	89.6633	77.5154	48.39	36.6	84.0232	42.9161	63.4696		56.01	55.36	55.11	57.56	43.56	33.21	23.33	50.67	47.33	22.77	32.67	40.89	29.56	25.78	32.05	30.44	38.686	29.33	30.67	12.5	17.78	4.44	2.22	32.14	10.22	12.89	29.78	26.67	33.93	8.89
8	POS	eYFP	L10	M/F Interaction		11.52	33.94	41.75	46.56	37.5	39.9375	77.542	59.3988	46.7413	64.5215	69.1184	54.9964	62.0574		80.5033	79.73	79.56	82.22	94.67	70.09	86.22	79.11	82.67	96.87	84	96.44	84.89	88.89	76.34	65.33	83.1353	64	44	51.34	82.67	74.22	45.33	80.8	44.44	39.11	40.89	48.89	49.55	59.56
9	POS	eYFP	L10	M/F Interaction		0	2.4	13.65	38.01	75.89	32.4875	77.7103	62.5258	69.9773	40.6958	70.6604	56.3823	63.5213		59.2	62.05	54.44	61.11	52.44	52.68	42.67	46	55.33	51.25	53.33	55.56	44.22	48.67	37.95	48	51.0467	28	8.89	34.37	8.44	31.56	15.11	33.04	12	20.44	16.89	4.44	4.91	0
10	POS	eYFP	L10	M/F Interaction		0.81	6.51	30.72	28.08	45.09	27.6	73.401	80.7785	63.4123	66.5081	76.8263	64.8496	70.8379		60.3367	66.34	45.78	68.89	61.78	59.82	70.67	80.89	72	82.14	61.78	56	54.22	21.78	35.71	35.11	58.194	42.22	43.11	41.07	32.44	60.44	24	37.05	12.89	33.33	38.22	31.11	51.34	46.67
11	POS	eYFP	L10	M/F Interaction		0	2.74	3.07	24.66	50.89	20.34	76.7737	68.2915	79.691	64.6358	72.8355	72.7011	72.7683		68.72	88.39	57.33	60.44	48	42.32	43.11	45.78	57.56	45.54	42.22	45.78	49.78	32	44.73	27.11	48.6727	21.78	41.33	16.52	32.89	55.56	33.33	0	8.44	8.44	5.33	6.22	7.14	8.89
12	NEUT	ChR2	L10	CLEAN CAGE		0	8.56	33.11	63.01	18.75	30.8575	90.0163	86.44	76.3153	64.0896	88.3559	70.6391	79.4975		74.9333	79.91	84.89	60	87.11	91.52	84.89	89.33	77.78	74.11	85.78	75.11	36	5.33	2.68	18.67	63.5407	61.33	72.44	26.34	33.78	32.44	39.56	77.23	50.67	0	6.22	0	12.5	0
13	NEUT	ChR2	L10	CLEAN CAGE		0	0	4.1	65.41	76.79	36.575	90.6897	80.9342	82.274	29.5023	86.1604	57.7729	71.9666		60.63	25.45	80	76.44	47.56	77.23	56	71.11	88.44	52.68	6.67	21.78	14.22	35.11	20.09	22.67	46.3633	19.56	4.89	8.48	11.56	16.89	15.56	8.48	4	8	0	9.78	5.36	2.22
14	NEUT	ChR2	L10	CLEAN CAGE		0	0	21.16	45.55	45.54	28.0625	92.1467	89.3923	78.0333	48.92	90.8679	64.5164	77.6921		63.6367	54.02	69.78	67.11	89.78	83.04	30.67	12.89	27.56	70.98	89.78	69.33	51.56	60	32.59	0	53.9393	6.67	29.33	8.04	2.22	2.22	4.89	14.73	4	5.33	62.22	52.44	4.02	0
15	NEUT	ChR2	L10	CLEAN CAGE		0	0.34	35.49	69.86	52.23	39.48	70.3967	75.5946	53.0043	16.1662	76.3814	35.9009	54.3554		65.85	48.66	71.11	77.78	16	33.48	45.78	61.33	67.56	40.62	37.33	18.67	12	33.33	13.39	12.89	39.3287	19.56	2.67	2.23	0	2.22	9.78	51.34	18.22	21.33	25.33	12.89	2.68	0
16	NEUT	ChR2	L10	CLEAN CAGE		0	2.4	8.19	21.58	48.66	20.2075	72.593	78.2704	56.906	55.7365	75.2289	56.363	65.796		50.13	36.61	53.78	60	65.78	70.98	71.11	86.22	87.56	83.93	80	75.56	66.22	33.78	38.39	43.11	63.5353	24.44	28	21.87	47.11	29.78	69.33	47.77	40.44	16.44	34.22	40	25.45	32
17	NEUT	ChR2	L10	CLEAN CAGE		0	2.05	2.05	28.08	34.37	16.6375	90.5733	67.3092	64.9467	65.4846	79.7721	65.1964	72.4843		46.1167	29.46	45.78	63.11	55.56	51.79	31.11	0	6.22	10.27	50.22	44.44	19.56	27.11	0	20	30.3087	7.11	0	2.23	0	11.11	10.67	2.68	0	0	0	4.89	9.82	7.11
18	NEUT	ChR2	L10	CLEAN CAGE		0	2.4	48.46	84.59	63.84	49.8225	57.5767	19.345	80.7733	89.4577	39.8262	84.8054	62.3158		37.39	37.5	44	30.67	22.67	47.77	16	9.78	13.78	23.66	8.44	23.11	52.89	10.67	31.25	47.56	27.9833	49.78	20.44	10.27	20	28.89	31.56	25.45	26.22	9.33	55.56	6.22	5.36	11.56
19	NEUT	ChR2	L10	CLEAN CAGE		0	3.42	34.47	83.56	68.3	47.4375	68.7	82.2962	86.07	95.8192	75.0125	90.5964	82.8045		86.94	85.71	89.33	85.78	83.11	94.64	95.56	92.44	80.89	42.41	92.89	80.89	82.22	71.11	72.32	80.44	81.9827	76.44	39.11	49.55	90.22	36	76.44	42.41	33.78	64.44	16	36.44	79.46	39.11
20	NEUT	eYFP	L10	CLEAN CAGE		0.67	0	14.68	41.1	69.2	31.245	80.485	46.2265	49.445	58.2562	64.5793	53.5359	59.0576		69.9867	80.62	74.67	54.67	88	54.02	61.56	45.56	33.33	67.86	45.78	58.89	47.56	59.78	43.84	35.56	56.78	33.78	30.22	72.32	76.44	60.44	21.33	21.87	7.11	16	14.22	27.11	16.52	20.89
21	NEUT	eYFP	L10	CLEAN CAGE		0	3.42	57.34	28.08	70.98	39.955	66.2517	75.7785	55.9597	37.9342	70.6748	47.5907	59.1328		59.35	61.16	67.56	49.33	65.78	67.5	64.89	74.67	33.78	57.59	79.56	53.78	60.89	44.44	28.12	9.33	54.5587	3.11	56	65.62	59.11	0	14.22	22.32	29.78	3.11	32	88.89	33.48	18.22
22	NEUT	eYFP	L10	CLEAN CAGE		0.67	12.33	42.32	68.15	59.82	45.655	97.5323	79.7396	68.61	32.8862	89.2714	52.0239	70.6477		63.33	67.32	54.67	68	53.78	61.61	81.33	77.78	44.89	58.04	11.56	42.89	26.22	24	55.8	51.56	51.9633	14.22	2.22	48.66	8	33.78	36.89	54.91	53.33	18.67	0	0	0	0
23	NEUT	eYFP	L10	CLEAN CAGE		0	2.4	9.9	57.19	62.95	33.11	70.522	45.2623	59.39	45.8065	58.7943	53.0834	55.9388		55.7367	50.54	61.11	55.56	52.89	50.45	63.56	58.44	62.22	41.16	40.67	35.78	43.33	41.33	37.05	18.67	47.5173	7.11	36.44	2.68	15.11	6.22	8	6.25	0	17.78	9.78	43.11	84.82	2.67
24	NEUT	eYFP	L10	CLEAN CAGE		0	0.68	8.19	46.92	35.71	22.875	88.4417	97.5677	77.829	84.1046	92.6787	80.7427	86.7107		89.4533	81.25	93.33	93.78	95.56	84.64	70.67	48.89	67.56	81.25	99.11	60.89	88.44	100	93.75	89.78	83.26	84.44	93.78	85.27	71.11	64.44	67.11	87.05	82.67	52.89	54.67	79.11	77.68	46.67
25	NEG	ChR2	L10	RESTRAINT		0	0	14.68	46.92	58.04	29.91	62.6733	53.0038	24.8967	8.07692	58.1839	17.0875	37.6357		51.41	44.46	37.33	72.44	66.22	8.48	20.44	4.44	31.11	11.61	10.67	2.22	12.89	26.67	37.05	8.44	26.298	2.22	4.89	23.66	22.22	56.21	21.37	3.12	56.12	62.45	32.11	47.74	4.02	12
26	NEG	ChR2	L10	RESTRAINT		0.67	2.05	16.38	44.18	55.36	29.4925	82.5333	85.5346	31.0367	23.5846	83.9268	27.5768	55.7518		61.54	40.62	67.11	76.89	67.11	41.96	85.78	68.89	58.22	15.62	61.78	32	15.56	48	70.09	42.67	52.82	15.11	41.33	60.71	8.44	20	23.56	44.23	44.89	62.67	70.22	40.89	10.71	41.33
27	NEG	ChR2	L10	RESTRAINT		0	0	5.8	29.11	47.77	20.67	71.159	43.8462	18.4667	14.4988	58.478	16.6245	37.5512		8.16667	10.27	12.01	2.22	2.22	4.46	36.67	48.91	30.67	62.78	4.44	34.67	12.44	47.56	12.95	52.44	24.9807	25.78	52.67	5.8	23.56	10.67	67.3	35.36	0	2.22	50.91	39.01	4.91	5.33
28	NEG	ChR2	L10	RESTRAINT		0	8.22	17.41	51.37	93.3	42.575	69.8823	61.0188	26.3743	23.2085	65.7671	24.9045	45.3358		24.45	25.8	2.22	45.33	49.78	21.87	38.67	68.44	51.11	46.87	34.22	27.32	22.32	11.13	0	15.11	30.6793	3.56	6.22	17.86	42.22	2.22	29.81	4.02	2.67	25.78	8.89	32.44	75	71.56
29	NEG	ChR2	L10	RESTRAINT		3.24	27.71	57.68	7.88	63.39	39.165	81.7927	66.75	37.6577	24.9646	74.8086	31.7645	53.2865		46.2833	39.29	46.67	52.89	64.44	56.25	35.56	60	11.56	4.46	9.78	4	61.33	38.22	40.18	4.44	35.2713	47	7.56	3.12	52.89	48.44	7.11	5.8	7.56	2.22	3.56	17.33	17.41	13.78
30	NEG	ChR2	L10	RESTRAINT		0	1.74	28.14	55.19	40.09	31.29	58.792	61.2631	16.074	28.22	59.9393	21.7132	40.8262		31.46	34.6	34	25.78	34.79	12.05	11.56	5.33	2.22	22.32	23.56	20.44	11.56	12.44	4.46	0	17.0073	44.52	5.8	15.12	34.98	12.12	37.67	45.32	0	27.61	0	3.11	63.98	0
31	NEG	ChR2	L10	RESTRAINT		0	4.51	20.76	52.25	62.95	35.1175	74.159	26.0888	19.0763	16.6796	51.8407	17.9636	34.9021		13.65	12.95	16	12	26.67	20.98	4.89	8.89	16.89	30.36	26.22	43.11	16.89	4	9.37	31.78	18.7333	32.9	45.97	26.93	2.22	0	87.14	2.23	17.78	54.12	2.67	2.22	19.2	11.56
32	NEG	ChR2	L10	RESTRAINT		0	1.74	31.14	64.01	71.43	42.08	56.758	31.5866	15.484	2.846	45.0713	9.61636	27.3438		43.1233	78.04	34.89	16.44	17.78	14.29	27.11	27.82	2.22	14.29	0	2.22	41.78	30.67	16.96	38.67	24.212	56	21.33	23.66	0	44.89	0	2.68	21.11	0	16.14	45.22	73.12	64.89
33	NEG	ChR2	L10	RESTRAINT		1.21	0	14.33	53.77	85.71	38.4525	74.4433	80.4385	60.95	56.8269	77.2268	59.0357	68.1313		66.34	78.57	50.67	69.78	73.78	76.34	81.78	79.11	80.44	66.96	72.89	59.11	72.44	83.11	67.41	64	71.7593	74.67	64.44	33.93	56	44.44	15.11	24.55	25.78	52.44	54.67	27.11	50.89	58.22
34	NEG	eYFP	L10	RESTRAINT		0	5.82	48.12	51.71	17.86	30.8775	83.45	55.5808	43.13	30.6846	70.5107	37.3518	53.9312		41.3567	15.18	52.89	56	61.33	60.71	79.11	60.89	49.33	75.89	61.78	79.56	6.67	23.56	57.14	60	53.336	69.33	72.44	74.11	2.67	17.78	4.89	4.91	30.22	45.33	0	7.56	2.68	19.11
35	NEG	eYFP	L10	RESTRAINT		0	30.14	62.12	84.25	87.5	66.0025	98.9433	100	100	98.1538	99.4339	99.1429	99.2884		98.2167	97.32	97.33	100	100	100	100	100	83.11	99.11	100	100	100	100	99.55	100	98.428	98.22	94.67	100	100	86.67	99.56	100	100	99.56	100	90.22	89.29	100
36	NEG	eYFP	L10	RESTRAINT		0	1.71	35.49	58.56	76.34	43.025	100	99.1077	94.88	98.6923	99.5857	96.65	98.1179		74.73	43.3	91.11	89.78	96	82.14	93.78	94.67	86.67	96.87	100	69.33	72.89	97.78	83.48	99.11	86.4607	100	91.56	55.8	29.78	72.89	45.78	65.62	44.89	21.33	64.89	83.11	75.89	88
37	NEG	eYFP	L10	RESTRAINT		0	8.9	13.99	28.08	69.2	30.0425	15.29	55.3946	35	27.45	29.6925	31.4946	32.7023		22.3367	32.23	7.11	27.67	5.33	20.09	7.11	42.35	24.44	18.91	2.67	31.17	41.91	6.22	34.44	22.99	21.6427	16	62.22	6.25	0	9.78	29.78	13.84	42.12	7.11	8.89	14.89	21.87	11.56
38	NEG	eYFP	L10	RESTRAINT		3.03	27.58	40.66	58.59	70.09	49.23	55.5437	27.9596	34.336	21.3373	42.7368	28.3009	35.5188		51.1633	35.71	51.56	66.22	74.67	41.52	78.67	70.67	52	29.91	31.56	5.33	2.22	0	7.14	8.44	37.0413	20.44	13.33	29.91	18.67	37.33	9.33	14.29	76.44	72	38.22	2.67	20.98	30.22
39	NEG	eYFP	L10	RESTRAINT		0	12.5	27.41	45.21	56.23	35.3375	56.16	77.3346	39.3033	48.2154	65.9911	43.4411	54.7161		40.14	33.54	23.78	63.1	42.21	40.35	27.56	35.75	60.22	46.67	45.55	43.78	44.87	54.3	46.37	22.65	42.0467	36.22	50.92	33.98	33.25	61.57	42.21	16.64	12.67	37.08	22.22	54.32	22.22	45.85
40	NEG	eYFP	L10	RESTRAINT		1.12	6.7	17.14	40.12	81.81	36.4425	82.75	80.2077	69.6133	69.0038	81.5696	69.3304	75.45		49.5733	70.18	48.89	29.65	62.83	53.54	30.22	37.61	0	32	23.11	43.11	55.31	8	28.41	65.31	39.2113	59.33	44	5.31	36	26.11	25.22	79.65	48	53.54	36.89	0	7.56	62.21
41	NEG	eYFP	L10	RESTRAINT		0	12.5	22.8	38.92	36.66	27.72	69.06	80.8692	60.6133	34.0346	74.5429	48.2732	61.408		43.6633	57.54	45.33	28.12	21.22	36.89	27.56	26.67	24.89	11.11	28.44	26.8	32.14	43.33	22.22	12	29.6173	41.15	59.84	12.89	42.21	31.06	27.96	29.33	37.14	32.87	34.16	34.67	32.89	57.78
42	NEG	eYFP	L10	RESTRAINT		0	4.71	22.27	42.46	60.19	32.4075	85.6133	82.7769	77.12	58.8077	84.2964	68.6179	98.1179		49.48	46.8	55.82	45.82	73.51	26.9	33.8	24.84	18.5	67.29	40.3	27.74	27.2	78.13	56.19	24.8	43.176	58.5	74.3	33.78	27.4	83.2	25.13	65.62	66.3	17.78	7.42	37.3	74.2	44
43	POS	ChR2	F10	M/F Interaction		0	12.67	40.27	38.01	57.59	37.135	52.163	80.4081	18.7657	29.8581	65.2768	26.6995	44.5962		61.85	49.11	52.44	84	32	48.12	48	42.22	58.22	34.37	59.56	57.78	65.33	33.56	53.3	22	49.334	81.78	27.56	8.93	24.44	63.11	50.67	65.62	9.33	20.44	12.89	27.11	24.11	36
44	POS	ChR2	F10	M/F Interaction		0	3.77	49.49	64.38	45.54	40.795	58.5507	74.2815	38.5057	21.8065	65.8543	30.7525	48.3034		63.2067	65.18	60.44	64	64.44	72.32	45.78	36.89	42.22	38.84	71.56	38.67	27.56	20.44	15.62	18.67	45.5087	15.11	42.67	28.57	17.78	27.56	32.44	28.57	32	6.22	42.67	12.44	25	12.89
45	POS	ChR2	F10	M/F Interaction		1.08	17.12	35.49	31.99	30.54	28.785	17.475	4.06615	10.147	31.3719	11.25	20.0018	15.6254		8.15667	6.25	11.11	7.11	7.56	0	0	0	0	0	2.22	0	2.22	2.22	0	0	2.57933	2.22	0	0	0	2.22	2.22	4.91	0	0	0	0	0	0
46	POS	ChR2	F10	M/F Interaction		0	6.49	17.41	57.53	67.86	37.3225	54.9803	11.7288	49.939	51.9892	34.8993	50.8909	42.8951		9.04	2.23	8	16.89	8.89	38.39	41.78	32	21.33	41.52	66.22	87.56	37.33	44	34.37	20.89	33.4267	2.22	20	35.27	21.33	7.11	0	11.61	12	0	0	23.11	26.79	26.67
47	POS	ChR2	F10	M/F Interaction		0	2.23	15.36	37.67	73.66	32.23	49.9243	33.2177	7.99533	61	42.1677	32.6046	37.3862		15.56	3.57	11.11	32	0	8.93	9.78	2.22	0	0	2.67	2.67	20.44	0	33.04	16	9.49533	10.67	31.11	35.71	34.67	4	0	0	0	3.11	5.33	11.11	21.43	23.11
48	POS	ChR2	F10	M/F Interaction		8.085	46.19	60.19	65.27	78.12	62.4425	57.665	25.7042	22.3057	20.8846	42.8261	21.6459	32.236		75.95	68.3	89.33	70.22	33.33	30.8	45.78	88.44	75.56	65.18	72	85.33	87.11	83.56	4.91	18.67	61.2347	5.33	32.44	5.36	16	17.33	40	83.48	50.67	26.67	6.67	11.11	2.23	2.22
49	POS	ChR2	F10	M/F Interaction		0.81	12.08	26.23	36.33	39.46	28.525	35.9743	8.89346	40.4387	70.6642	23.4011	54.472	38.9365		15.1333	15.18	16.44	13.78	16.44	45.98	53.78	67.56	53.33	37.5	19.11	42.22	38.67	44.89	33.48	18.67	34.4687	4.44	0	0	11.56	42.67	8.44	25.45	36.44	4.44	17.78	11.11	5.8	16
50	POS	ChR2	F10	M/F Interaction		0	0.69	40.48	43.25	87.05	42.8675	55.9437	75.4608	76.9167	27.7888	65.0052	54.1073	59.5562		21.63	0	23.11	41.78	50.22	62.95	41.33	29.33	59.56	83.04	94.22	73.78	66.67	61.33	74.55	50.22	54.1393	27.11	54.22	21.87	12	10.22	3.11	6.7	10.67	6.22	2.67	16.44	18.3	47.11
51	POS	ChR2	F10	M/F Interaction		0	1.76	14.84	35.92	42.14	23.665	56.9173	4.59769	0	2.55423	32.6261	1.18589	16.906		26.27	32.59	17.33	28.89	46.22	19.64	18.67	39.11	17.33	12.05	2.22	0	0	0	4.46	2.22	16.0487	0	2.22	0	2.67	0	0	0	2.22	2.22	0	2.22	0	2.22
52	POS	eYFP	F10	M/F Interaction		5.525	37.99	47.21	58.78	51.34	48.83	78.1863	90.0192	80.485	55.7331	83.6802	68.993	76.3366		70.0187	75.13	66.484	68.442	48.884	78.573	50.358	67.463	77.242	30.448	50.358	56.221	84.579	45.463	48.125	44	59.4513	40	56	24.55	10.67	15.11	13.78	0	9.33	12.89	9.33	33.33	47.77	23.11
53	POS	eYFP	F10	M/F Interaction		3.705	31.73	44.66	54.39	53.12	45.975	42.495	58.9688	68.3113	53.6627	50.1436	61.5102	55.8269		76.3547	58.432	78.716	91.916	80.179	76.12	86.042	89.463	93.379	81.026	73.821	35.684	19.063	58.421	80.531	44	69.7862	59.56	76	48.21	3.56	24.89	85.78	53.12	35.11	6.67	17.33	44.44	65.8	25.78
54	POS	eYFP	F10	M/F Interaction		7.18	18.06	14.19	55.36	87.05	43.665	41.373	48.3523	36.7343	95.0477	44.6134	63.8084	54.2109		65.6737	68.695	46.442	81.884	55.737	52.349	38.126	24.442	29.337	56.276	27.258	12.716	59.532	35.442	50.578	26.598	44.3608	3.11	36.89	32.14	2.67	64.23	65.29	4.46	33.78	70.67	27.56	55.11	48.21	45.23
55	POS	eYFP	F10	M/F Interaction		0	7.88	39.93	69.52	59.37	44.175	84.806	93.3469	88.066	62.2435	88.7714	76.077	82.4242		51.8907	48.125	55.484	52.063	49.379	36.63	68.2	46.2	44.242	20.284	45.573	47.179	55.242	51.579	47.421	23.771	46.0915	31.56	13.33	19.2	17.33	40	47.11	19.64	10.67	20.89	26.22	46.22	12.05	11.11
56	POS	eYFP	F10	M/F Interaction		0.67	9.25	19.11	18.84	63.39	27.6475	71.1823	71.1754	72.6913	45.3042	71.1791	59.9759	65.5775		60.8227	69.531	50.358	62.579	59.642	71.698	55.737	46.442	82.137	40.755	60.621	48.4	70.884	56.221	62.37	77.737	61.0075	48	6.22	20.98	19.56	11.56	14.67	0	10.22	11.56	34.67	25.78	20.98	36.44
57	POS	eYFP	F10	M/F Interaction		0	21.92	38.57	60.62	93.75	53.715	43.8207	79.1062	77.0387	79.5385	60.2032	78.1993	69.2013		57.574	64.427	55.979	52.316	37.158	46.156	47.663	41.558	74.8	70.323	48.884	25.663	67.463	71.379	58.432	66.484	55.2457	57.11	68.89	33.93	49.33	32.44	57.33	52.68	71.11	39.11	47.11	74.22	66.96	75.56
58	POS	eYFP	F10	M/F Interaction		1.28	18.8	31.55	44.27	45.98	35.15	53.8693	79.6496	70.064	84.6508	65.8388	76.8364	71.3376		59.0627	47.63	69.421	60.137	81.642	100.177	67.463	88	89.463	65.802	26.884	28.842	24.937	39.116	5.896	29.7	55.0073	2.22	12	36.34	11.11	15.46	5.78	22.98	2.22	33	12.05	6.67	5.36	4
59	POS	eYFP	F10	M/F Interaction		0	3.82	19.03	44.29	73.21	35.0875	50.116	49.472	30.964	44.512	49.817	37.2541	43.5356		39.4717	23.573	35.684	59.158	27.379	33.88	45.958	45.958	33.737	67.771	24.937	22	49.863	24.937	52.547	34.716	38.8065	22.67	34.22	8.04	8.44	21.33	22.22	9.37	10.22	0	43.56	37.78	51.79	13.33
60	NEUT	ChR2	F10	CLEAN CAGE		0	17.81	33.11	61.99	28.12	35.2575	35.5827	50.3281	49.9097	33.9985	42.4287	42.5223	42.4755		45.4967	10.27	49.78	76.44	87.11	87.95	88	74.67	77.78	94.64	85.33	92.44	87.11	87.11	78.57	80	77.1467	88	60.89	59.37	71.56	72	78.67	63.84	26.22	23.11	20.44	31.11	30.36	32.89
61	NEUT	ChR2	F10	CLEAN CAGE		0	6.85	13.31	36.3	71.87	32.0825	31.8253	36.1235	9.22533	20.8438	33.8209	14.6196	24.2203		18.0833	6.25	24.89	23.11	7.11	29.46	47.56	64.44	35.56	22.77	24.44	26.67	13.78	31.11	59.37	27.11	29.5753	27.11	48.44	9.37	15.11	39.11	43.56	16.07	36.44	2.67	13.78	37.78	18.3	20.44
62	NEUT	ChR2	F10	CLEAN CAGE		0	5.14	41.98	41.78	57.14	36.51	41.2987	20.0462	26.5	21.6846	31.4314	24.2643	27.8479		7.26333	4.91	4.44	12.44	8.44	18.3	10.22	16	22.67	27.68	20	34.67	14.67	15.56	18.3	12	16.02	8	18.22	15.18	28.44	20.44	2.22	19.2	15.56	42.22	19.11	12.44	16.52	27.56
63	NEUT	ChR2	F10	CLEAN CAGE		0	0	5.12	29.79	31.7	16.6525	55.323	37.8742	45.8927	39.0908	47.2218	42.7346	44.9782		22.0967	15.62	23.11	27.56	31.11	36.16	20.89	19.56	13.33	13.84	21.33	11.11	4.89	23.56	29.02	8	19.9393	5.78	17.33	30.8	26.67	5.78	7.11	20.54	38.22	42.22	1.78	26.67	69.64	15.56
64	NEUT	ChR2	F10	CLEAN CAGE		0	0	34.13	66.1	74.55	43.695	84.6903	77.3481	56.072	34.4504	81.2814	46.0334	63.6574		52.4967	36.61	64.44	56.44	64.44	64.73	68	63.11	47.56	38.39	53.78	43.11	55.56	16.89	27.23	25.33	48.3747	55.11	19.11	12.05	0	3.11	0	0	2.22	2.22	5.78	0	18.75	18.22
65	NEUT	ChR2	F10	CLEAN CAGE		5.47	38.38	55.34	64.31	79.91	59.485	57.4787	38.8665	71.331	42.3012	48.8373	57.8529	53.3451		49.11	47.77	55.56	44	27.56	55.36	52	77.33	42.22	24.55	5.78	2.67	64.44	18.67	0	5.78	34.9127	0	11.56	2.23	11.11	4.89	22.22	79.91	72.89	30.67	8.44	4.89	0	37.78
66	NEUT	ChR2	F10	CLEAN CAGE		7.345	37.13	45.39	42.37	66.52	47.8525	43.6713	28.4815	46.0853	38.4404	36.6189	42.5359	39.5774		58.57	34.82	65.33	75.56	43.56	62.95	20.89	6.67	44.89	44.2	19.11	57.78	2.22	17.78	0	71.11	37.7913	77.78	83.56	6.25	29.33	84.44	89.78	93.75	70.22	74.67	96.44	56	3.12	7.56
67	NEUT	ChR2	F10	CLEAN CAGE		0.335	26.62	43.93	60.31	74.55	51.3525	53.2143	56.835	59.41	51.0688	54.8954	55.5373	55.2163		58.87	36.16	64.89	75.56	64.89	66.52	69.33	52.44	61.78	62.05	56.89	69.33	39.56	30.22	55.36	45.78	56.7173	67.56	32	70.54	70.67	76.44	33.78	25.89	16.89	44	54.67	51.56	27.68	27.11
68	NEUT	ChR2	F10	CLEAN CAGE		1.48	25.94	40.05	46.76	39.73	38.12	72.0673	69.3627	63.8183	48.5515	70.8116	56.7302	63.7709		24.91	14.29	20.44	40	60	58.93	39.11	30.22	10.67	3.12	4	50.67	48.44	52.44	8.48	44.44	32.35	32	12.89	4.46	3.56	25.33	5.33	59.82	74.67	61.33	10.67	5.78	10.27	11.56
69	NEUT	ChR2	F10	CLEAN CAGE		0.94	3.47	46.71	70.59	58.04	44.7025	51.33	72.6985	58.0513	56.3565	61.2511	57.2645	59.2578		30.6867	13.39	35.56	43.11	43.56	87.05	69.78	60.89	66.22	33.04	59.56	34.22	60	38.22	48.66	89.33	52.1727	57.78	87.56	62.95	65.33	45.33	17.33	28.57	17.33	22.67	21.33	6.22	0	0
70	NEUT	ChR2	F10	CLEAN CAGE		0	8.68	4.15	9.34	43.3	16.3675	67.178	73.7585	69.534	14.8131	70.2332	44.1279	57.1805		9.63333	3.12	4	21.78	22.67	30.36	36.44	56	39.56	30.8	31.11	32.89	24	20	2.68	0	23.694	26.22	12	11.16	10.22	28.44	30.22	60.71	72.89	56	48	41.33	17.86	0
71	NEUT	ChR2	F10	CLEAN CAGE		0	3.47	33.56	56.75	63.84	39.405	45.161	48.5638	32.64	14.5585	46.7409	24.245	35.4929		36.91	14.73	32.89	63.11	46.22	34.82	9.33	4.44	18.22	21.43	10.67	8.44	17.78	4	10.71	35.56	22.1567	24.44	23.11	9.37	0	4.89	8.44	19.64	0	0	0	0	0	2.67
72	NEUT	eYFP	F10	CLEAN CAGE		1.75	29.41	44.54	59.16	52.23	46.335	51.0497	49.5269	4.117	67.6904	50.3427	33.6332	41.9879		41.943	40.755	34.716	50.358	66.484	90.849	26.884	43.758	54.758	62.37	39.842	27.621	46.442	52.316	24.618	35.937	46.5139	14.31	26	6.25	5.55	51.11	51.11	15.8	31	14.44	23.56	30.22	52.68	29.33
73	NEUT	eYFP	F10	CLEAN CAGE		4.58	10.67	46	49.81	46.43	38.2275	80.4883	58.3738	28.143	46.0319	70.2209	36.4486	53.3347		55.803	47.146	66.979	53.284	82.621	82.5	14.663	56.221	32.758	70.807	39.6	35.684	72.842	35.2	65.901	61.116	54.4881	66.67	37.11	19.37	13.33	25.33	24.67	22.23	12.22	32.25	16.43	28.72	12.23	3.56
74	NEUT	eYFP	F10	CLEAN CAGE		4.11	10.09	42.84	54.77	82.14	47.46	88.6417	83.3473	96.36	86.0669	86.1836	91.5811	88.8823		89.9907	75.13	100	94.842	98.263	100	93.379	85.558	95.821	100	83.6	100	99.737	100	100	74.316	93.3764	55.11	24.89	15.62	20	68.89	75.56	16.96	47.11	37.78	69.78	30.22	47.32	29.33
75	NEUT	eYFP	F10	CLEAN CAGE		3.775	25.9	47.11	64.24	67.41	51.165	97.2403	100	99.6497	100	98.5216	99.8123	99.167		83.3837	74.151	99.242	76.758	69.916	45.672	19.558	35.684	89.958	96.745	13.684	25.421	33.242	45.958	49.599	83.6	57.2792	88.89	64.44	66.7	0	15.78	0	34.91	34	39.11	74	12	0	32.67
76	NEUT	eYFP	F10	CLEAN CAGE		0	37.32	54.61	68.32	77.23	59.37	58.1687	47.6346	63.1907	95.6065	53.2779	78.2409	65.7594		45.32	31.823	65.021	39.116	7.337	29.469	17.116	23.463	19.558	41.25	62.579	41.063	80.663	86.537	82.995	69.916	46.5271	64.89	76.89	31.25	42.67	13.78	40.89	8.93	5.33	42.67	79.11	88	55.36	46.67
77	NEUT	eYFP	F10	CLEAN CAGE		1.48	9.59	21.5	46.92	87.05	41.265	75.567	38.7777	71.526	53.2596	58.4863	63.0452	60.7657		68.3943	74.646	76.758	53.779	29.337	56.276	28.358	13.937	49.379	14.245	68.2	21.758	39.116	29.084	5.896	28.358	39.2751	25.78	26.44	23.57	32.22	31.17	12.44	39.37	26	42.22	4.89	42	14.91	19.56
78	NEUT	eYFP	F10	CLEAN CAGE		0	4.17	25.61	42.21	70.09	35.52	35.79	24.28	30.522	11.208	30.4461	21.5548	26.0004		36.872	30.932	42.042	37.642	23.463	40.37	37.642	36.421	42.779	33.88	96.8	53.779	29.821	63.558	21.12	49.379	42.6419	17.33	35.56	5.8	0	22.22	11.56	42.5	21.78	28	45.78	54.67	13.84	7.56
79	NEUT	eYFP	F10	CLEAN CAGE		0	0	22.49	13.84	47.77	21.025	24.036	52.148	54.45	58.94	37.088	56.5346	46.8113		10.7837	18.172	12.221	1.958	31.779	55.979	61.6	91.916	53.284	51.073	65.516	77.242	27.379	45.463	16.698	46.442	43.7815	24	29.33	24.55	19.56	42.67	67.56	14.29	34.67	34.22	26.22	19.11	2.23	9.78
80	NEG	ChR2	F10	RESTRAINT		0	7.99	42.21	60.55	60.27	42.755	48.2253	41.8204	7.41567	69.4958	45.2516	36.2386	40.7451		49.96	23.66	59.11	67.11	78.67	57.14	66.22	62.67	26.22	0	2.22	5.78	17.33	2.22	0	0	31.2233	0	8	16.52	0	2.22	0	6.25	0	12.44	8	5.78	0	32
81	NEG	ChR2	F10	RESTRAINT		0	1.74	39.79	47.75	85.27	43.6375	92.0397	90.3846	95.0017	60.6796	91.2713	79.0664	85.1688		77.7467	78.57	87.11	67.56	95.11	96.43	83.11	96.89	99.56	98.66	94.67	90.22	77.78	96	99.55	100	90.748	90.22	94.67	99.55	96.89	91.11	87.56	42.41	30.22	9.33	11.56	4.44	4.46	3.11
82	NEG	ChR2	F10	RESTRAINT		0	3.47	25.26	1.73	90.18	30.16	71.8827	80.8658	70.6157	52.6219	76.0534	62.2614	69.1574		11.2633	2.68	21.78	9.33	20	46.87	44.89	28.89	36.89	16.52	22.67	0	0	0	0	13.33	17.59	9.78	64.44	80.8	76	77.33	12.44	12.5	65.78	6.22	2.22	65.78	48.21	4
83	NEG	ChR2	F10	RESTRAINT		0	1.04	38.41	91.7	20.98	38.0325	75.524	67.7915	86.616	86.7473	71.9339	86.677	79.3054		54.55	22.32	52.89	88.44	94.22	71.87	89.33	87.56	76.89	87.5	84.44	87.56	85.33	59.56	71.87	48	73.852	9.78	2.22	3.12	5.33	0	8.44	54.02	33.33	6.22	5.78	4.44	10.71	4
84	NEG	ChR2	F10	RESTRAINT		0	0	15.92	60.55	84.37	40.21	50.4077	68.1512	80.3417	54.6558	58.6457	68.4161	63.5309		41.8	16.07	53.33	56	77.78	62.05	66.67	72	70.22	35.71	70.67	68	23.11	37.33	35.71	73.78	54.562	84.89	62.67	49.11	43.56	90.22	65.33	63.39	39.56	43.11	6.22	0	6.7	2.22
85	NEG	ChR2	F10	RESTRAINT		0.67	0	4.84	32.87	56.7	23.6025	36.2383	65.8988	57.1123	74.3815	50.0093	65.1302	57.5697		56.79	33.93	73.33	63.11	74.67	48.21	84.89	74.22	63.56	13.39	2.22	11.56	16.89	10.22	16.07	17.78	40.27	23.11	46.22	20.09	27.56	16.89	17.33	17.86	24.89	28.89	24.89	57.78	21.43	0
86	NEG	ChR2	F10	RESTRAINT		0	0.69	19.72	57.79	61.61	34.9525	60.4857	57.1846	60.225	78.625	58.953	68.7679	63.8604		20.45	2.68	17.78	40.89	10.67	35.27	0	9.33	53.33	38.39	7.56	0	2.67	0	20.54	70.67	20.652	0.44	3.56	17.41	0	0	0	43.3	40	44	11.11	0	0	3.11
87	NEG	ChR2	F10	RESTRAINT		0	27.87	43.93	41.6	81.25	48.6625	17.698	7.4	4.94133	21.2612	12.9168	12.5184	12.7176		21.3567	16.52	19.11	28.44	52	25	26.67	0	11.56	18.75	21.78	8.44	11.56	8.89	0	0	16.5813	2.67	10.22	24.55	30.22	2.67	7.11	13.39	17.78	21.33	17.78	2.22	52.68	33.33
88	NEG	eYFP	F10	RESTRAINT		0	16.49	22.45	32.82	38.75	27.6275	51.999	66.4719	64.5723	25.6427	58.7186	46.4979	52.6082		54.5468	37.268	80.1262	46.2462	97.0662	69.1394	100	87.6524	100	85.3534	95.1907	75.2862	77.9724	87.12	66.8767	62.92	77.8812	38.22	47.56	21.43	56.89	52.89	35.56	66.52	39.56	16	52	67.11	52.68	67.56
89	NEG	eYFP	F10	RESTRAINT		0	13.69	21.42	34.26	29.2	24.6425	76.0567	86.7373	62.606	50.7677	81.0155	57.1096	69.0626		12.6243	19.0938	18.7792	0	37.6431	80.1625	27.4307	3.2307	50.0093	21.0661	22.0462	0	32.2707	22.0462	24.3089	52.1631	27.35	15.56	16.89	54.36	2.22	0	42.17	20.71	44.44	23.16	19.81	34.09	53.12	39.82
90	NEG	eYFP	F10	RESTRAINT		0	5.78	28.65	62.28	94.64	47.8375	45.484	86.388	84.688	74.848	64.4751	80.1194	72.2973		62.4844	93.8839	41.4062	52.1631	53.7724	71.3053	62.3876	73.6769	58.08	61.0445	57.5476	96.8	54.8493	74.2093	29.1731	42.4831	61.5188	54.22	59.56	68.3	21.78	53.78	5.33	0	12	35.56	6.22	49.78	21.87	28.89
91	NEG	eYFP	F10	RESTRAINT		0	4.1	18.3	29.41	48.21	25.005	36.502	56.23	57.564	28.9206	45.6614	44.2653	44.9634		21.3041	46.0284	3.2307	14.6531	27.4307	11.8822	53.24	54.8493	20.4369	62.6659	62.3876	83.3569	32.8031	4.3076	55.6358	5.9169	35.9217	11.56	47.68	29.46	15.11	43.11	33.78	41.52	18.67	7.56	21.56	0	32.23	23.11
92	NEG	eYFP	F10	RESTRAINT		0	16.12	26.99	42.91	81.7	41.93	43.822	83.098	58.624	42.548	62.0573	51.1601	56.6087		53.9539	75.625	55.5269	30.7098	45.7138	66.4411	55.9262	70.9907	59.1569	61.5769	48.9324	61.8431	32.2707	33.3476	49.1502	24.2	51.4274	13.33	18.22	0	17.98	8	4.89	33.04	29.33	31.56	40	56.71	30.8	49.78
93	NEG	eYFP	F10	RESTRAINT		0	11.74	43.94	59.17	67.41	45.565	74.172	75.878	73.828	75.516	74.9641	74.6117	74.7879		35.453	27.0072	45.7138	33.638	67.76	82.1106	80.1262	91.4276	62.3876	54.0144	50.0093	48.9324	38.1876	27.4307	44.2981	55.9262	53.9313	56.44	58.67	33.04	59.11	16.89	40.89	46.87	15.56	34.67	42.22	64.44	35.71	53.33
94	NEG	eYFP	F10	RESTRAINT		0	2.45	11.73	31.07	58.04	25.8225	41.9053	31.232	31.1767	38.2949	36.9499	34.4816	35.7157		49.0292	17.7507	74.4876	54.8493	29.04	19.4447	19.0938	14.52	16.6738	38.9983	25.0107	44.9031	0	18.5493	19.4447	56.7369	29.9669	6.67	47.11	34.46	43.11	6.81	48	5.36	12.78	27	12.89	17.78	40.27	2.22
95	NEG	eYFP	F10	RESTRAINT		0	14.31	32.8	35.61	50.89	33.4025	46.932	64.578	66.628	63.294	55.1248	65.0801	60.1024		63.8979	100	22.5907	69.1031	26.8862	94.743	15.0524	47.3231	11.2893	63.1983	33.6501	40.6076	67.4938	45.7743	63.1983	54.0507	50.3307	19.33	9.12	64.56	29.32	65.79	4	53.12	12.67	45.89	34.12	32.67	0	45.76
96	NEG	eYFP	F10	RESTRAINT		0	24.17	22.49	52.6	72.77	43.0075	66.406	48.122	55.162	43.4929	57.917	49.7442	53.8306		54.8816	43.1002	66.1507	55.3938	41.4062	28.0841	22.5907	13.4431	45.7138	53.7966	66.6831	63.4524	60.2338	45.1693	64.2752	82.28	50.1182	13.33	63.33	39.1	4.78	13.78	52.67	21.11	16	10.22	0	14.56	66.7	2.67
97	POS-SR	ChR2	F10	M/F Interaction		0	10.35	21.04	31.49	48.66	27.885	31.3287	28.0296	59.2587	67.5569	29.797	63.1114	46.4542		46.26	25	57.78	56	25.78	50.89	41.33	68	56.89	47.77	83.11	80.89	73.33	64.89	89.29	74.67	59.708	89.78	62.67	41.52	20.89	28	64.89	52.89	79.46	73.33	75.56	83.11	83.04	48
98	POS-SR	ChR2	F10	M/F Interaction		0	16	43.87	47.06	68.75	43.92	33.5747	75.1408	20.5463	46.2862	52.8732	32.497	42.6851		25.2033	13.84	48.44	13.33	39.11	67.41	33.33	70.22	65.33	74.11	78.67	33.33	39.56	17.33	31.7	16.44	42.81	12.44	2.67	25.45	27.56	2.67	22.67	12.5	57.78	42.22	2.22	28	46.87	0
99	POS-SR	ChR2	F10	M/F Interaction		0	16.74	23.46	45.33	48.21	33.435	46.9883	61.2973	60.6577	12.85	53.6318	38.4613	46.0465		33.4933	6.7	42.22	51.56	49.33	24.11	18.67	2.67	13.78	34.82	53.78	59.11	69.33	11.11	18.75	0	30.396	0	0	0	0	4.89	0	0	0	0	0	0	0	0
100	POS-SR	ChR2	F10	M/F Interaction		0	12.08	13.15	41.87	49.55	29.1625	47.4703	48.8835	27.644	41.7681	48.1264	34.2016	41.164		28.2967	0	40.89	44	27.11	3.57	8.89	17.33	8.44	25.45	23.11	28.44	6.67	12	24.55	0	18.03	4.44	4.44	6.25	7.56	4.44	12.44	5.36	0	30.67	16.89	12.89	3.57	11.11
101	POS-SR	ChR2	F10	M/F Interaction		0	10.42	30.03	37.37	37.95	28.9425	66.6497	67.2115	44.6583	48.5585	66.9105	46.4691	56.6898		39.8633	8.48	54.22	56.89	64.44	60.27	60	37.33	25.33	27.23	41.33	38.67	27.56	17.78	31.25	44.89	39.7113	7.11	9.78	45.09	4.89	12.89	23.11	17.86	7.11	53.33	23.56	29.33	58.04	32.44
102	POS-SR	ChR2	F10	M/F Interaction		0.135	14.37	25.97	33.59	38.84	28.1925	56.8067	15.4604	13.5187	14.2127	37.6102	13.8409	25.7255		49.5433	42.41	52.89	53.33	46.22	18.75	12.89	8.89	4.44	7.14	4.89	6.67	22.67	2.67	6.7	4	19.6373	7.56	19.56	17.86	30.22	33.33	7.11	23.21	18.67	9.78	0	5.78	6.7	12
103	POS-SR	ChR2	F10	M/F Interaction		1.215	28	14.56	40.99	31.43	28.745	73.126	6.13385	0	2.74538	42.0225	1.27464	21.6486		28.3267	20.98	57.78	6.22	11.56	13.84	5.33	0	4.89	7.14	9.33	6.67	5.78	1.33	0	2.67	10.2347	1.33	8.44	0	2.67	4	1.78	4.91	1.33	4.89	11.11	0	4.02	1.33
104	POS-SR	ChR2	F10	M/F Interaction		2.695	30.76	45.87	61.45	75.45	53.3825	69.4603	40.5085	11.9583	40.3919	56.0184	25.1596	40.589		64.3867	60.27	57.33	75.56	16	65.18	16.89	14.22	0	1.34	2.67	5.78	1.33	8.89	13.84	1.33	22.7087	1.33	0	0	6.67	8	1.78	1.79	11.11	5.78	21.33	10.22	1.34	1.78
105	POS-SR	eYFP	F10	M/F Interaction		0	0.69	11.76	22.49	68.75	25.9225	68.4727	65.0869	50.155	59.3454	66.9007	54.422	60.6613		24.92	21.87	21.78	31.11	19.11	10.27	28.44	10.67	8	2.68	2.22	3.56	17.33	29.78	29.02	0	15.7227	2.67	12.67	9.82	19.43	16	1.33	1.34	0	22.67	0	62	14	3.56
106	POS-SR	eYFP	F10	M/F Interaction		0	0	24.22	31.83	50.45	26.625	83.2087	82.6373	21.492	32.3254	82.9434	26.5218	54.7326		41.6467	11.16	37.78	76	70.22	75	81.33	71.11	24	9.82	8	10.67	9.78	0	0	9.33	32.9467	32.44	72	4.91	32.99	14	0	11.16	0.44	10.22	15.56	4.89	2.68	2.67
107	POS-SR	eYFP	F10	M/F Interaction		0	3.12	23.18	63.32	87.95	44.3925	72.9643	71.2869	70.7897	39.4369	72.1855	56.233	60.6379		48.2	35.27	47.11	62.22	61.78	57.59	31.56	86.67	93.78	92.41	69.78	77.78	36.44	15.11	55.36	36.89	57.3167	65.33	61.33	78.12	79.11	68.44	54.67	59.37	66.67	34.67	28.44	83.56	51.79	74.67
108	POS-SR	eYFP	F10	M/F Interaction		0	8.68	37.72	65.74	46.87	39.7525	80.1833	51.27	80.19	80.0831	66.7593	80.1404	73.4498		65.7	49.55	56.44	91.11	88.89	87.95	87.11	91.56	56.44	55.8	68	94.22	88.44	85.78	51.34	86.67	75.9533	63.56	35.11	6.25	0	52	56.44	24.55	21.33	74.67	73.78	65.33	74.55	77.33
109	POS-SR	eYFP	F10	M/F Interaction		0	0.69	34.6	35.99	60.27	32.8875	70.514	65.9235	67.3753	90.8331	68.3827	78.2664	73.3246		43.2933	23.66	45.78	60.44	80.89	85.27	84.44	69.78	80	45.98	24.89	70.22	63.56	7.56	21.87	31.11	53.03	34.22	48	89.29	97.33	73.78	80.44	88.39	91.56	76.89	24	66.67	65.62	97.33
110	POS-SR	eYFP	F10	M/F Interaction		0	9.37	41.18	69.9	70.54	47.7475	86.4683	79.8877	85.1813	69.9508	83.413	78.11	80.7615		54.4167	31.25	56.89	75.11	100	94.2	96.44	100	92.44	93.3	85.33	91.11	88	94.22	90.62	88.89	85.1867	96.44	81.33	88.39	94.22	93.78	100	76.34	85.33	91.56	82.22	70.67	70.54	62.67
111	POS-SR	eYFP	F10	M/F Interaction		9.08	37.9	50.97	67.94	84.82	60.4075	77.5123	58.3323	22.191	36.075	68.6073	28.6371	48.6222		71.79	59.37	75.56	80.44	74.22	38.39	48	12.89	12.89	27.68	23.56	22.67	22.22	37.78	2.68	0	35.89	7.56	27.56	30.8	46.22	13.78	1.78	5.8	14.22	18.22	52.89	19.56	29.91	17.33
112	POS-SR	eYFP	F10	M/F Interaction		0	15.53	25.61	36.45	50	31.8975	56.9683	55.6181	23.0673	40.1238	56.3414	30.9864	43.6639		29.2133	20.98	24.44	42.22	12.89	17.86	0	0	1.78	6.7	5.33	0	0	2.22	4.46	0	9.25867	0	16.11	23.57	13.1	12.67	21	19.33	41.11	1.33	19.56	43.11	31	44
113	POS-SR	eYFP	F10	M/F Interaction		1.145	32.98	49.64	66.22	80.8	57.41	71.2607	92.6158	84.0587	37.2877	81.1755	62.3436	68.1881		57.4033	47.32	64	60.89	62.67	20.54	34.67	24	7.11	25	27.56	3.11	11.11	0	4.91	4.89	26.5187	3.11	21.33	43.3	22.67	15.78	7.56	33.48	56	12	24.44	8.89	13.84	8.89
114	POS-SR	eYFP	F10	M/F Interaction		0	0	23.88	77.51	47.77	37.29	90.2223	53.3265	94.7	96.2312	73.0921	95.4109	84.2515		42.4067	25.89	36	65.33	51.11	71.87	72	73.78	70.67	88.84	96.44	60.44	57.33	0.89	29.46	61.78	57.4553	32.89	66.67	54.02	68	39.56	44.44	35.71	77.78	91.56	90.67	70.67	4.91	8.89
115	NEUT-SR	ChR2	F10	CLEAN CAGE		0	27	33.12	29.69	40.18	32.4975	42.605	25.97	30.872	36.7662	34.8816	33.6086	34.2451		9.06	14.29	5.33	7.56	28.44	23.21	13.33	12	11.11	8.04	14.22	21.78	4.44	15.56	4.46	5.33	12.6067	12.44	18.22	10.27	2.22	2.22	2.22	8.93	8.44	4.44	0	8.89	0	16
116	NEUT-SR	ChR2	F10	CLEAN CAGE		0	12.56	21.69	30.38	45.36	27.4975	26.2643	24.9023	14.6103	70.5277	25.632	40.572	33.102		12.1733	16.52	8	12	23.56	26.79	46.22	28.44	34.22	26.79	20.44	30.67	31.56	50.22	47.32	55.11	30.524	54.67	0	0	2.22	0	4.44	4.91	21.78	44.44	43.56	7.56	2.23	0
117	NEUT-SR	ChR2	F10	CLEAN CAGE		7.815	45.61	58.5	60.5	55.8	55.1025	75.3877	67.8562	41.6077	0	71.8909	22.2898	47.0904		67.2067	64.73	67.56	69.33	85.33	72.77	60.89	55.11	64.44	69.64	23.56	60.44	79.56	81.78	45.09	68.89	64.608	71.11	43.11	32.14	60.67	29.33	43.78	29.91	30.67	33.78	29.78	33.33	25	34.22
118	NEUT-SR	ChR2	F10	CLEAN CAGE		0.47	26.01	23.91	46.91	28.75	31.395	70.3183	79.7181	1.23233	0.827692	74.6825	1.04446	37.8635		49.2467	42.86	40.44	64.44	64.89	35.27	49.33	19.11	14.67	12.95	16.44	31.11	36	17.33	4.02	8	30.4573	14.67	10.22	6.7	2.22	9.33	9.78	0	8.89	4	12.89	8	6.7	2.67
119	NEUT-SR	ChR2	F10	CLEAN CAGE		0	11.93	26.31	29.92	34.29	25.6125	92.7493	43.6485	13.3263	33.4712	69.9525	22.6793	46.3159		65.72	62.05	76	59.11	72.89	76.79	71.11	81.78	70.67	56.25	52.89	27.56	39.56	31.56	50.89	52	58.7407	37.33	43.56	30.36	20.89	19.11	9.78	20.54	8.89	8.89	13.33	15.11	11.61	29.78
120	NEUT-SR	ChR2	F10	CLEAN CAGE		1.215	31.24	46.97	58.21	72.77	52.2975	62.6263	29.5369	28.0547	27.5585	47.2634	27.8243	37.5438		53.98	38.39	74.22	49.33	78.22	44.64	68.89	68	67.11	44.2	66.22	43.56	55.56	16.89	17.41	15.56	49.88	20.89	22.22	8.48	5.78	5.78	23.11	5.36	6.67	20	32	13.78	8.93	14.67
121	NEUT-SR	ChR2	F10	CLEAN CAGE		0.74	30.86	47.09	60.5	58.48	49.2325	66.9113	29.3654	15.4893	7.33962	49.4793	11.7055	30.5924		38.56	25.45	38.67	51.56	41.78	56.7	78.22	44	24.44	51.34	61.78	60.44	39.56	30.22	36.61	67.11	47.192	54.67	36.44	26.34	13.78	11.11	4.44	7.59	3.11	4	8	19.56	14.73	7.56
122	NEUT-SR	ChR2	F10	CLEAN CAGE		0	2.43	2.77	32.53	54.02	22.9375	78.7897	51.9281	78.1567	60.7619	66.3182	70.0805	68.1994		42.2533	22.32	41.33	63.11	63.11	56.25	74.22	67.56	70.22	68.3	44.44	34.67	59.11	50.22	65.18	58.22	55.884	48	38.22	22.32	29.33	24	43.11	56.7	30.22	63.11	39.11	13.33	48.21	72
123	NEUT-SR	eYFP	F10	CLEAN CAGE		0	4.35	44.5	63.32	39.82	37.9975	79.2257	41.52	62.4563	81.4035	61.7195	71.2532	66.4863		68.53	58.48	76.44	70.67	57.78	74.11	76.89	71.11	90.67	30.8	33.78	22.67	50.22	33.33	55.18	68.44	58.038	30.22	22.22	37.95	44.89	68	24.89	13.39	66.22	76.44	40.89	82.67	27.68	8.44
124	NEUT-SR	eYFP	F10	CLEAN CAGE		0	4.69	24.19	43.25	49.11	30.31	58.248	41.8358	58.6547	7.91462	50.628	35.0968	42.8624		43.0533	42.5	21.33	65.33	55.11	68.3	21.78	8.44	36	6.7	24.76	16.73	21.88	35.78	53.12	18	33.0507	2.22	23.45	16.56	16.77	31.11	11.11	33	6.86	44.44	15.11	66.22	62.5	64.89
125	NEUT-SR	eYFP	F10	CLEAN CAGE		0	7.99	46.02	61.94	74.55	47.625	64.1373	72.4646	68.949	63.2738	68.0036	66.3141	67.1588		44.9133	37.41	60.44	36.89	58.22	49.55	66.67	70.67	60	18.75	45.33	61.33	50.22	50.22	39.46	67.56	51.5147	57.78	40.44	54.46	61.78	70.67	43.11	75	55.11	35.78	30.67	51.11	76.34	23.33
126	NEUT-SR	eYFP	F10	CLEAN CAGE		0	10.76	16.92	33.81	57.59	29.77	66.1033	69.0488	66.3237	83.47	67.4709	74.2845	70.8777		42.31	40.71	34.22	52	57.33	39.73	44.89	56	71.11	74.55	78.22	83.11	45.33	65.33	59.82	41.78	56.2753	61.33	20.44	49.55	38.22	47.11	41.33	28.57	26.22	36.89	26.22	12	5.36	0
127	NEUT-SR	eYFP	F10	CLEAN CAGE		0	11.74	30.8	38.41	57.59	34.635	76.084	64.0027	30.1663	33.3573	70.4748	31.6479	51.0613		40.49	29.91	49.78	41.78	24.89	47.32	63.11	49.78	59.56	57.14	29.78	41.78	44.89	46.44	37.95	27.78	43.4593	47.11	12.67	11.11	26	6.67	5.33	23.57	8.89	44	23	2.67	43.57	16.71
128	NEUT-SR	eYFP	F10	CLEAN CAGE		0	21	22.46	36.33	58.04	34.4575	74.2423	90.605	64.2517	36.1212	81.8393	51.1911	66.5152		51.0033	25.45	59.56	68	30.67	53.57	66.67	55.11	80	61.61	58.67	60.44	28.44	57.78	53.57	36.44	53.0653	2.22	19.56	15.62	34.22	57.78	56.44	38.84	51.56	51.56	55.56	65.78	62.05	44.44
129	NEUT-SR	eYFP	F10	CLEAN CAGE		0	10.34	24.88	49	62.05	36.5675	39.5433	66.9427	84.509	85.8738	52.2645	85.1427	68.7036		45.5233	29.46	53.33	53.78	59.56	31.7	37.33	56.89	63.11	58.48	53.78	25.78	33.33	44	52.23	21.33	44.9393	40.44	57.33	38.84	1.33	11.56	4.44	23.66	9.33	32	8.89	40.89	6.7	61.78
130	NEUT-SR	eYFP	F10	CLEAN CAGE		0	11.74	23.53	56.4	57.59	37.315	42.2733	15.6496	11.1107	17.3408	29.9123	14.0032	21.9578		11.6333	12.23	0	22.67	47.62	12.23	18	34.12	45.11	17.92	8	24.59	33.33	2.22	16.34	0	19.6253	2.67	24.44	2.23	23.45	22.22	33.33	2.23	43	27.11	7.56	24.18	34	2.67
131	NEUT-SR	eYFP	F10	CLEAN CAGE		0	23.61	53.29	47.75	70.54	48.7975	83.3337	56.7992	42.797	27.5592	71.0141	35.7223	53.3682		26.54	15.62	33.33	30.67	26	21.43	38.89	40.44	32.89	24.55	51.56	22.67	16.89	20	24.91	14.89	27.6493	23.78	38.89	16.07	26.37	28.05	16.89	5.36	18	32.67	35.33	10.67	20.11	11.34
132	NEG-SR	ChR2	F10	RESTRAINT		0	0	13.49	39.45	57.14	27.52	70.751	89.4204	67.0017	43.9323	79.4189	56.2909	67.8549		52.0167	11.16	61.78	83.11	86.22	70.09	59.11	76	71.11	69.2	64	64.44	81.33	46.67	51.79	22.22	61.2153	28.44	31.11	30.36	15.11	12.89	8.89	18.3	36.89	5.33	2.67	22.22	27.68	36.89
133	NEG-SR	ChR2	F10	RESTRAINT		0	27.43	44.29	42.21	60.27	43.55	37.785	35.7273	69.2477	58.8285	36.8296	64.4102	50.6199		41.22	23.66	34.67	65.33	79.56	67.41	85.78	82.22	73.33	90.18	85.78	92	89.33	81.33	85.27	80.44	74.4193	79.56	77.33	55.8	38.22	34.67	63.11	75	76.89	89.78	68.44	66.22	57.14	82.67
134	NEG-SR	ChR2	F10	RESTRAINT		0	2.78	19.72	70.93	44.64	34.5175	81.821	65.5408	37.6327	7.06577	74.2623	23.4409	48.8516		30.8467	23.21	36	33.33	41.33	40.62	30.22	54.67	30.22	29.46	58.67	58.22	60	8.89	26.34	16.44	36.508	21.33	20	33.93	8.89	18.22	30.67	6.7	7.56	24.44	24.89	49.33	33.04	9.33
135	NEG-SR	ChR2	F10	RESTRAINT		0	10.76	16.96	36.68	58.93	30.8325	31.3203	34.8177	57.1163	22.0615	32.9441	40.8409	36.8925		9.63333	2.23	7.56	19.11	29.78	13.84	0	2.67	8	14.73	24.44	21.33	7.56	2.67	2.23	0	10.41	0	41.33	40.18	6.22	10.22	12	49.55	12	11.56	48	9.78	3.12	3.56
136	NEG-SR	ChR2	F10	RESTRAINT		0	1.74	16.26	64.71	64.29	36.75	28.6737	60.9954	68.3353	17.7631	43.6802	44.8554	44.2678		48.6333	27.68	52.44	65.78	56.44	10.27	20	13.78	2.22	0	13.33	22.22	51.56	0	3.12	24	24.1893	24.44	7.11	0	11.56	0	4.89	39.73	60.89	6.22	5.33	17.33	47.77	59.11
137	NEG-SR	ChR2	F10	RESTRAINT		0	1.04	55.36	39.1	4.91	25.1025	88.8647	94.3658	69.159	71.2427	91.4188	70.1264	80.7726		72.6767	55.36	88	74.67	84.89	86.61	91.11	72.89	85.78	51.79	51.11	41.78	40	85.33	78.12	67.56	70.3333	87.11	82.22	57.59	71.11	61.78	68.89	71.87	78.67	33.33	62.67	60	35.71	41.78
138	NEG-SR	ChR2	F10	RESTRAINT		1.885	40.02	55.95	74.62	84.82	63.8525	76.118	65.5081	77.783	0.914615	71.192	42.0941	56.643		58.1433	46.43	54.67	73.33	81.78	58.48	72.44	75.56	50.67	10.27	30.22	42.67	62.67	40.89	11.16	0	47.416	0	0	1.79	1.33	1.33	4.89	1.79	4	2.67	0	1.33	0	1.33
139	NEG-SR	ChR2	F10	RESTRAINT		1.82	28.06	36.77	35.69	20.09	30.1525	78.0763	66.5331	54.811	67.1669	72.717	60.5477	66.6323		57.97	30.36	72.44	71.11	56.89	72.32	50.67	40	77.78	87.05	79.56	76.44	56.44	41.33	51.79	72.89	62.4713	68.44	65.33	52.23	36	64	53.33	66.07	53.33	82.22	60.44	82.22	49.55	3.56
140	NEG-SR	ChR2	F10	RESTRAINT		1.955	13.31	21.12	19.85	33.48	21.94	76.9713	57.3692	49.353	43.5531	67.8704	46.6602	57.2653		35.4467	28.57	24.44	53.33	50.67	40.18	52.44	53.78	61.78	76.34	45.78	16.44	42.22	53.33	59.82	74.67	48.9193	72.44	66.67	53.12	53.33	48	4.89	1.34	1.33	1.78	4.44	6.67	1.79	1.33
141	NEG-SR	ChR2	F10	RESTRAINT		0	17.16	30.95	41.41	48.21	34.4325	67.969	89.8365	58.8493	60.9146	78.1218	59.8082	68.965		52.9767	59.37	52.89	46.67	65.33	43.3	41.78	41.78	45.33	31.25	26.67	17.33	12.89	13.33	6.7	16.89	34.7673	20.44	18.67	6.25	33.33	5.78	16.89	3.57	48	26.22	37.33	76.89	40.18	12.44
142	NEG-SR	ChR2	F10	RESTRAINT		2.9	24.78	31.19	29.39	5.36	22.68	43.2797	62.9904	45.652	83.9135	52.4311	63.4162	57.9237		40.5	37.05	45.78	38.67	38.67	61.16	78.22	42.22	41.78	33.48	36.89	71.56	67.56	35.11	38.84	16	45.5327	23.56	32.44	80.36	76	65.78	44.89	39.29	16	32	25.33	21.33	38.84	11.56
143	NEG-SR	eYFP	F10	RESTRAINT		0	0	17.65	62.98	58.48	34.7775	76.0567	86.7373	62.606	50.7677	81.0155	57.1096	69.0626		73.7133	56.25	79.11	85.78	81.33	73.66	91.11	64.44	79.56	75	64	69.33	76.44	79.11	21.43	60	70.4367	61.33	24	66.07	67.56	82.22	89.33	77.78	72.32	19.56	78.67	74.67	63.84	74.67
144	NEG-SR	eYFP	F10	RESTRAINT		0	1.74	46.37	69.2	52.23	42.385	91.7	80.7258	69.4167	74.9023	86.6048	71.9636	79.2842		65.26	52.23	65.33	78.22	82.22	84.82	83.11	85.78	34.67	47.77	40.89	72.89	86.67	92	77.68	27.11	67.426	36	10.22	84.37	42.67	86.22	46.67	68.75	35.11	29.78	23.11	16.89	21.43	34.22
145	NEG-SR	eYFP	F10	RESTRAINT		0	9.37	26.57	30.73	39.64	26.5775	47.938	67.2808	51.5243	48.3269	56.9186	50.0398	53.4792		30.22	45.11	12.22	33.33	17.78	24.11	43.78	10	7.56	20.27	24.89	2.22	13.89	41.11	16	2.22	20.966	15.89	32.88	78.21	24.25	67.11	5.76	2.23	4.44	12.9	2.67	0	12.23	36.44
146	NEG-SR	eYFP	F10	RESTRAINT		0	12.85	47.06	37.02	59.82	39.1875	77.7287	85.1365	80.8673	65.4662	81.168	73.7168	77.4424		12.1667	11.61	17.78	7.11	24	43.39	15.56	29.78	44.44	34.55	36.89	55.56	37.78	42.22	29.02	0	28.646	0	12.89	23.66	1.33	18.22	47.56	35.27	24.89	67.11	37.78	40	76.34	46.22
147	NEG-SR	eYFP	F10	RESTRAINT		1.48	9.59	21.5	46.92	87.05	41.265	40.9877	46.0992	68.9003	38.8142	43.3609	54.9318	49.1463		33.52	28.12	38.22	34.22	21.33	36.7	34.22	33.11	38.89	30.8	38	48.89	27.11	57.78	19.2	44.89	35.432	17.33	35.56	5.8	0	2.22	11.56	12.5	21.78	28	45.78	54.67	13.84	7.56
148	NEG-SR	eYFP	F10	RESTRAINT		0	5.14	41.98	41.78	57.14	36.51	75.567	38.7777	71.526	53.2596	58.4863	63.0452	60.7657		18.0967	13.84	31.56	8.89	25.33	42.41	62.22	23.11	32.44	18.75	62.67	44.89	20.22	10.67	58.93	64	34.662	10.67	0	14.29	15.11	67.56	50.67	43.75	3.11	20.89	64	71.11	84.89	49.33
[truncated: 57 more columns]

## Sheet: Figure 2
					Fear Conditioning														Recall							Extinction
					% Freezing														% Freezing							% Freezing
					FC (FIRST)	Pre-Shock	S1	S2	S3	S4	Total Freezing	FC	Pre-Shock	S1	S2	S3	S4	Total Freezing	Recall				First half	Last half	Total Freezing	EXT1	First 3 min																First half
					Onset	0	200	280	360	440		Onset	0	200	280	360	440		5 min	5 min	5 min	5 min	10 min	10 min	20 min	Onset		0	60	120	180	240	300	360	420	480	540	600	660	720	780	840		900	960	1020	1080	1140	1200
Mouse ID	Group	Virus	Stim Time	Tagged experience	Duration	198	78	78	78	60		Duration	198	78	78	78	60		% Bin 1	% Bin 2	% Bin 3	% Bin 4	% Bin1&2	% Bin3&4	Total %	Duration		60	60	60	60	60	60	60	60	60	60	60	60	60	60	60		60	60	60	60	60	60
149	NEG-FC-TAG	ChR2	F10	FC (DIFF ROOM)		0	0	25.19	48.44	24.55	24.545		47.77	51.04	82.01	82.01	52.23	66.8225	99.8333	99.6154	99.9333	94.2308	99.7321	97.2857	98.5089		33.2467	3.12	39.73	56.89	47.56	27.23	70.22	44	80.44	29.46	46.22	57.33	76.44	56.89	79.46	62.67	51.844	56.44	72.44	34.37	8.44	31.11	78.22
150	NEG-FC-TAG	ChR2	F10	FC (DIFF ROOM)		0	1.74	33.91	68.17	59.37	40.7975		19.16	50.69	70.93	73.01	89.73	71.09	98.5667	99.5385	94.5667	64.3077	99.0179	80.5179	89.7679		13.48	0	12.44	28	40.44	42.41	62.22	71.11	64.44	69.2	52	5.33	9.33	12	28.57	5.78	33.5513	2.22	4.89	15.62	16.44	14.22	12
151	NEG-FC-TAG	ChR2	F10	FC (DIFF ROOM)		0	0	20.83	44.29	36.44	25.39		5.94	39.93	32.18	64.71	29.02	41.46	62.2883	81.9038	55.9003	81.715	71.3955	67.8857	69.6406		10.97	4.02	11.56	17.33	2.22	48.21	75.56	62.22	58.22	51.79	14.22	2.22	2.67	23.56	24.55	39.11	29.164	53.78	33.33	13.84	20.44	8.44	2.67
152	NEG-FC-TAG	ChR2	F10	FC (DIFF ROOM)		0	0	18.33	42.56	36.89	24.445		19.84	21.18	31.14	60.9	60.71	43.4825	96.199	92.9519	95.3497	79.4238	94.6914	87.9555	91.3235		79.36	67.86	89.33	80.89	92.89	75	92.89	54.67	46.67	37.05	77.78	96	78.22	77.78	79.91	54.22	73.4107	88.44	64.89	58.48	78.22	80.44	74.22
153	NEG-FC-TAG	ChR2	F10	FC (DIFF ROOM)		0	4.58	25.69	17.3	35.11	20.67		1.35	0	24.22	43.94	33.48	25.41	58.948	83.7038	97.4507	79.1631	70.4418	88.96	79.7009		13.2	8.04	18.67	12.89	18.22	4.91	22.67	4.44	48.89	64.73	88.44	52.89	2.67	3.11	0	4.44	23.6673	12.44	52.44	37.5	4.89	48.44	22.22
154	NEG-FC-TAG	ChR2	F10	FC (DIFF ROOM)		0.81	0	19.37	39.79	52	27.79		9.72	11.81	59.17	20.42	50	35.35	88.7257	88.5012	90.142	66.6985	88.6214	79.2575	83.9395		29.23	29.02	28	30.67	28.44	31.25	49.33	52.44	67.56	76.79	63.11	81.33	84.44	76.89	64.29	70.22	55.5853	73.33	16.44	30.8	41.33	49.33	43.11
155	NEG-FC-TAG	ChR2	F10	FC (DIFF ROOM)		0	2.77	19.03	32.87	57.33	28		39.14	14.58	50.52	79.24	57.14	50.37	90.9467	98.7708	89.26	94.4519	94.5793	91.6705	93.1249		47.1533	29.91	56.44	55.11	56	7.14	30.67	63.56	54.22	73.21	46.22	83.11	40.89	26.67	4.91	36.89	44.33	30.67	60.89	18.75	20.89	69.33	76.44
156	NEG-FC-TAG	eYFP	F10	FC (DIFF ROOM)		0	5.9	38.41	63.19	62.5	42.5		12.15	38.19	51.9	57.44	72.77	55.075	90.8003	78.4258	61.954	49.855	85.055	56.3366	70.6958		34.41	26.34	40.89	36	40.44	70.98	78.22	64	57.33	83.93	72.89	45.33	45.78	72.89	59.82	68.44	57.552	37.33	42.67	58.93	66.22	41.78	60
157	NEG-FC-TAG	eYFP	F10	FC (DIFF ROOM)		0	0	4.15	29.86	47.14	20.2875		23.89	24.65	53.29	46.37	45.54	42.4625	91.4747	68.8585	58.7397	77.7469	80.9743	67.5645	74.2694		27.5967	28.57	24.44	29.78	39.56	59.37	78.67	60.44	36.89	69.64	17.78	44.44	70.22	58.22	54.91	16.89	45.988	9.78	1.33	19.2	23.11	36	14.22
158	NEG-FC-TAG	eYFP	F10	FC (DIFF ROOM)		0	2.08	27.68	45.67	50.67	31.525		17.14	23.61	66.44	49.13	57.59	49.1925	73.9023	49.3204	63.935	53.7638	62.4893	59.2127	60.851		24.3233	18.75	30.22	24	37.78	52.68	54.22	41.33	64	53.57	70.22	65.78	58.67	20	50	48.89	46.0073	33.78	28.44	15.18	33.33	38.67	14.67
159	NEG-FC-TAG	eYFP	F10	FC (DIFF ROOM)		0	1.73	39.45	13.84	43.78	24.7		31.04	58.68	56.06	48.1	91.96	63.7	89.3173	86.0388	85.1077	75.3942	87.7952	80.5979	84.1965		60.6433	34.82	71.11	76	67.11	77.68	84.44	64.44	80.89	54.46	59.56	78.22	54.67	85.78	40.62	86.22	67.7347	97.78	83.56	60.27	49.33	68.44	56.89
160	NEG-FC-TAG	eYFP	F10	FC (DIFF ROOM)		0	14.19	40.83	46.06	56.67	39.4375		10.26	24.31	49.83	52.25	30.8	39.2975	92.7077	95.0012	84.391	84.4681	93.7725	84.4268	89.0996		33.21	16.07	17.78	65.78	28.89	56.7	55.11	72.89	57.33	59.82	22.22	28.44	25.33	5.78	14.73	27.11	36.932	47.11	12	35.27	56.89	71.11	24
161	POS-COC	ChR2	F10	COCAINE 15MG/KG									0	10.12	16.23	20.42	29.37	19.035	26.1433	6.18769	5.826	3.88269	16.8782	4.92375	10.901		0.74	0	0	2.22	0	2.23	2.67	0	0	0	2.67	0	2.26	3.11	0	0	1.01067	0	0	0	5.33	6.67	0
162	POS-COC	ChR2	F10	COCAINE 15MG/KG									0	5.12	17.61	26.26	30.27	19.815	45.899	44.8265	49.0743	60.4335	45.4011	54.3482	49.8746		13.78	0	19.56	21.78	19.11	17.41	33.78	28.89	38.39	40.62	15.56	16.44	2.26	32.44	19.64	21.33	21.814	29.78	7.56	30.8	4	8.44	8.89
163	POS-COC	ChR2	F10	COCAINE 15MG/KG									0	11.11	22.42	34.5	37.14	26.2925	39.6133	53.9885	44.611	14.6431	46.2875	30.6973	38.4924		0.89	0	0	2.67	0	5.36	6.67	10.67	4	0	2.22	2.22	0	3.56	5.36	0	2.84867	14.67	0	0	4.89	4	6.67
164	POS-COC	ChR2	F10	COCAINE 15MG/KG									0	14.58	21.67	35.29	56.7	32.06	91.6317	64.9058	45.51	15.03	79.2232	31.3586	55.2909		3.58	0	8.52	2.22	0	3.12	8.89	13.33	10.22	0	3.11	25.33	0	0	3.12	3.56	5.428	3.11	7.56	4.91	9.33	3.56	4.44
165	POS-COC	ChR2	F10	COCAINE 15MG/KG									0	2.08	4.84	41.87	41.52	22.5775	74.5	57.1923	57.4333	28	66.4643	43.7679	55.1161		19.4133	4.46	20.89	32.89	46.22	49.11	23.56	15.11	0	9.82	0	2.22	0	2.22	12.95	2.22	14.778	5.33	9.33	12.05	0	3.11	0
166	POS-COC	ChR2	F10	COCAINE 15MG/KG									0	0.69	31.04	13.35	39.37	21.1125	54.3333	65.0769	46.1	8.69231	59.3214	28.7321	44.0268		10.5967	2.68	14.44	14.67	8	12.05	0	14.22	23.56	20.98	8.89	32	14.22	26.22	16.52	15.56	14.934	8.89	7.56	6.7	22.67	18.22	4.44
167	POS-COC	ChR2	F10	COCAINE 15MG/KG									0	7.99	22.49	61.94	70.98	40.85	42.7667	99.6154	26.5667	49.1538	69.1607	37.0536	53.1071		30.2567	24.11	30.22	36.44	25.78	43.75	86.22	73.78	85.33	80.8	75.11	73.78	77.33	78.22	50.45	68.89	60.6807	58.67	25.33	35.71	13.33	28	52.89
168	POS-COC	eYFP	F10	COCAINE 15MG/KG									0	12.31	24.84	22.8	36.07	24.005	54.4223	23.635	34.41	25.2046	40.1282	30.1361	35.1321		25.8533	42.23	20.22	15.11	15.56	17.59	25.33	40	29.33	29.8	3.11	3.33	14.89	4	24.91	8.44	19.59	25.92	64.67	34.92	0	2.22	12.12
169	POS-COC	eYFP	F10	COCAINE 15MG/KG									0	6.71	27.27	25.61	35	23.6475	65.8043	49.0396	60.3403	24.7635	58.0207	43.8225	50.9216		21.5467	21.3	32.67	10.67	4.89	0	18.22	30.67	20.89	12.95	17.78	17.78	3.56	0	27.14	5.78	14.9533	23.11	12.89	27.68	23.56	0	3.11
170	POS-COC	eYFP	F10	COCAINE 15MG/KG									0	15.81	32.35	33.11	26.7	26.9925	77.7877	32.235	33.638	36.3127	56.6382	34.8798	45.759		17.4067	27.33	20	4.89	17.12	4.46	43.11	22.22	2.22	18.03	32.98	33.9	56.17	3.24	9.36	25.36	21.3593	40.27	34.09	27	32.1	16.5	5.7
171	POS-COC	eYFP	F10	COCAINE 15MG/KG									0	22.08	21.45	37.02	32.14	28.1725	92.7083	80.0077	88.7247	58.7592	86.8116	74.8121	80.8119		9.41	11.34	16.89	0	12.92	43.3	24.89	14.22	16.44	19.64	32	11.11	24.44	8.44	32.59	20	19.2147	12.44	13.84	13.84	21.78	14.41	12
172	POS-COC	eYFP	F10	COCAINE 15MG/KG									0	11.67	15.54	15.88	45.18	22.0675	23.8667	60.9231	70.8333	21.8462	41.0714	48.0893	44.5804		60.3333	65	68.89	47.11	17	51.16	15.11	37.11	12.89	41.61	10.67	30.22	33.78	20.44	2.23	28.89	32.1407	20.44	0	44.34	2.22	36	44.44
173	POS-COC	eYFP	F10	COCAINE 15MG/KG									0	31.74	31.8	34.26	35.27	33.2675	70	52	50.6	89.6154	61.6429	68.7143	65.1786		50.2633	26.79	66.67	57.33	62.22	73.21	44	88	73.78	69.64	77.78	42.67	17.78	57.33	73.21	85.78	61.0793	57.33	62.67	91.07	42.22	2.22	15.56
174	POS-COC	eYFP	F10	COCAINE 15MG/KG									0	6.69	18.73	16.69	20.45	15.64	44.378	52.2827	37.4897	17.6923	48.048	28.298	38.173		43.84	27.65	49.89	53.98	6.67	33.12	2.67	26.7	22.22	2.68	0	34.56	21.8	16.16	3.12	4.3	20.368	2.67	6.66	38.72	11.11	21.36	7.11
175	POS-COC	eYFP	F10	COCAINE 15MG/KG									0	5.56	9	44.84	52.5	27.975	43.038	41.3023	47.569	46.02	42.2321	46.8498	44.541		50.7267	41.96	50.22	60	64.44	74.11	44	50.22	52.44	45.98	68.44	54.22	32.44	60	39.29	61.78	53.3027	23.11	0	12.12	0	0	2.67
176	POS-COC	eYFP	F10	COCAINE 15MG/KG									0	15.97	43.25	81.66	82.59	55.8675	66.5263	84.3988	68.0927	10.5804	74.8243	41.3905	58.1074		50.2667	29.02	48	73.78	66.22	72.77	72	85.33	59.11	67.41	56.44	68.89	31.56	8	13.39	22.67	51.6393	60.89	79.11	57.59	62.67	62.67	59.11
177	POS-COC	eYFP	F10	COCAINE 15MG/KG									0	28	21.08	35.88	43.84	32.2	21.0167	63.0385	10	32.1	40.5268	20.2607	30.3937		29.4167	55.36	28	4.89	42.22	10.2	30.67	41.78	74.22	5.36	21.33	43	13.33	6.18	53.12	55.56	32.348	76.89	14.22	1.79	50.67	0	5.78
178	NEUT-HC	ChR2	F10	Homecage									0	1.74	2.08	44.64	25.45	18.4775	47.264	29.8627	13.4987	37.4265	39.1848	24.608	31.8964		38.84	16.96	50.67	48.89	11.56	27.68	0	0	19.11	9.82	11.56	5.78	13.78	0	2.23	8.89	15.1287	2.67	2.22	0	7.56	12.44	3.11
179	NEUT-HC	ChR2	F10	Homecage									0	2.08	6.57	48.1	53.57	27.58	52.6593	7.37192	14.1347	23.8	31.633	18.6221	25.1276		26.6967	19.64	29.78	30.67	75.11	13.39	27.56	8	10.22	11.16	8	28.44	39.56	14.22	14.73	63.56	26.2693	48.89	63.11	33.48	24.89	59.11	2.22
180	NEUT-HC	ChR2	F10	Homecage									0	0.35	11.42	40.48	77.68	32.4825	78.0837	95.6719	68.498	17.3204	86.2496	44.737	65.4933		50.1167	27.68	66.67	56	70.22	77.23	32.44	12	11.11	27.23	14.67	7.11	2.22	4.89	0	8.89	27.8907	0	4.89	0	4.44	0	4
181	NEUT-HC	ChR2	F10	Homecage									5.4	10.69	23.46	32.77	54.46	30.345	19.058	4.55	1.51567	0.826538	12.3221	1.19571	6.75893		3.55333	0	5.33	5.33	2.22	7.59	0	6.22	2.22	0	14.22	6.22	9.33	4.89	7.59	6.67	5.18867	0	17.33	13.84	31.56	18.22	16
182	NEUT-HC	ChR2	F10	Homecage									0	9.03	42.56	22.84	61.16	33.8975	81.112	66.4631	51.3167	19.0188	74.3107	36.3212	55.316		22.24	10.27	35.56	20.89	5.33	7.14	3.56	0	2.67	10.71	9.78	23.11	0	8.44	2.23	2.22	9.46067	7.11	0	0	0	0	0
183	NEUT-HC	ChR2	F10	Homecage									0	9.03	30.1	64.36	54.46	39.4875	71.923	16.3015	0	25.89	46.0988	12.0204	29.0596		5.63333	2.23	0	14.67	19.56	12.05	35.11	36.44	15.11	0	0	15.11	20.89	13.78	27.23	4.44	14.4413	0	0	0	0	0	6.22
184	NEUT-HC	ChR2	F10	Homecage									0	2.43	16.26	11.42	66.52	24.1575	73.2133	66.1965	32.7917	13.1262	69.9555	23.6613	46.8084		1.19	3.57	0	0	0	0	0	0	0	0	0	0	0	0	0	0	0.238	0	0	0	0	0	0
185	NEUT-HC	eYFP	F10	Homecage									0	0	6.92	33.91	70.98	27.9525	33.6983	39.2392	29.149	35.4996	36.2709	32.0975	34.1842		29.5867	45.98	33	9.78	9.78	27.14	30.22	20.89	62.22	34.91	12.44	11	24.44	5.33	18	32	25.142	5.33	32.22	22.71	8.89	0	27.65
186	NEUT-HC	eYFP	F10	Homecage									0	2.43	27.34	56.4	54.91	35.27	83.6323	80.53	68.613	98.1827	82.192	82.3418	82.2669		57.71	53.57	69.78	49.78	87.56	83.48	89.78	85.33	87.56	92.86	89.78	59.56	13.78	11.56	52.23	61.78	65.8927	66.22	59.56	57.14	24.44	43.11	8.89
187	NEUT-HC	eYFP	F10	Homecage									0	0.35	5.88	25.61	27.23	14.7675	48.8427	49.1373	21.7563	48.1138	48.9795	33.9937	41.4866		13.1867	0	18.67	20.89	3.56	2.68	8.44	0	8.44	15.18	2.22	56.89	41.78	80.89	92.41	65.78	27.8553	4	20	0	29.33	6.22	39.56
188	NEUT-HC	eYFP	F10	Homecage									2.23	25.33	53.33	76.44	53.12	52.055	83.6847	94.7308	92.4737	32.2115	88.8132	64.4948	76.654		45.93	2.23	63.56	72	88.89	94.64	92.44	73.33	85.33	93.75	52.89	51.11	61.33	65.33	70.09	81.33	69.8833	97.78	84.89	79.02	83.11	48	31.11
189	NEUT-HC	eYFP	F10	Homecage									0	21.04	35.54	21.8	20.27	24.6625	43.1667	43.8608	36.357	33.3842	43.4889	34.9768	39.2329		41.5367	37.41	22.26	64.94	2.67	42.23	4.44	23.87	2.67	34.02	4.89	29.41	3.11	9.81	47.78	13.21	22.848	2.67	23.9	39.82	6.11	5.78	26.81
190	NEUT-HC	eYFP	F10	Homecage									10.39	34.17	34.84	23.18	36.96	32.2875	63.3333	38.3462	41.4333	48.9231	51.7321	44.9107	48.3214		18.83	10.71	26.67	19.11	27.11	39.73	5.78	11.11	4.89	40.71	34.53	2.22	20.89	7.11	8.04	48	20.4407	22.67	7.11	5.36	21.78	10.67	3.56
191	NEUT-HC	eYFP	F10	Homecage									8.1	6.25	15.19	27.61	25.8	18.7125	42.1	43.6538	15.6667	27.0385	42.8214	20.9464	31.8839		21.7433	27.68	32.22	5.33	35.78	8.93	44.8	4.89	51.89	17.41	12.22	3.11	9.25	32.11	17.86	5.55	20.602	2.22	8.23	18.08	40.11	10.11	3.11
[truncated: 59 more columns]

## Sheet: Figure 3
						FC							Recall							Extinction
						% Freezing							% Freezing							% Freezing
						FC	Pre-Shock	S1	S2	S3	S4	Total Freezing	Recall				First half	Last half	Total Freezing	EXT1	First 3 min																First half
						Onset	0	200	280	360	440		5 min	5 min	5 min	5 min	10 min	10 min	20 min	Onset		0	60	120	180	240	300	360	420	480	540	600	660	720	780	840		900	960	1020	1080	1140	1200	1260	1320	1380	1440	1500	1560
Mouse ID	Group	VTA Virus	DG Virus	Stim Time	Tagged experience	Duration	198	78	78	78	60		% Bin 1	% Bin 2	% Bin 3	% Bin 4	% Bin1&2	% Bin3&4	Total %	Duration		60	60	60	60	60	60	60	60	60	60	60	60	60	60	60		60	60	60	60	60	60	60	60	60	60	60	60
192	VCDC	ChR2	ChR2	F10	VTA Stimulation		0	3.12	22.49	55.71	89.29	42.6525	31.9897	25.2369	31.067	17.4104	28.8545	24.7264	26.7904		41.2133	18.3	53.78	51.56	6.67	57.59	13.33	39.11	41.78	6.7	8.44	5.33	39.56	9.78	23.21	32	27.1427	2.22	7.11	3.12	4	4.44	3.11	0	7.56	7.11	2.67	4.89	2.68
193	VCDC	ChR2	ChR2	F10	VTA Stimulation		0	2.78	18.69	71.73	41.34	33.635	5.86667	9.15846	6.79067	2.14846	7.395	4.63536	6.01518		6.97	5.8	3.11	12	9.33	9.82	14.67	0	4.44	0	3.11	0	2.67	0	0	2.22	4.478	0	0	3.12	6.67	2.22	6.67	5.8	3.56	10.67	2.22	6.67	0
194	VCDC	ChR2	ChR2	F10	VTA Stimulation		0	0	12.08	24.53	23.21	14.955	6.2	4.76923	3.93333	3.84615	5.53571	3.89286	4.71429		25.7967	11.16	26.67	39.56	29.78	6.25	23.11	9.78	4.44	20.09	45.33	9.78	15.11	12.89	13.84	11.11	18.5933	20.44	17.78	13.39	7.11	4	2.67	14.29	32	10.67	20.44	33.78	5.36
195	VCDC	ChR2	ChR2	F10	VTA Stimulation		0	16.6	40.83	55.71	83.93	49.2675	55.3333	73.8462	51	62.6923	63.9286	56.4286	60.1786		66.1367	44.64	65.33	88.44	87.11	99.11	64	36	7.11	0	8	0	3.56	0	23.21	2.22	35.2487	12.44	2.67	5.36	0	2.22	0	2.23	0	0	0	0	3.12
196	VCDC	ChR2	ChR2	F10	VTA Stimulation		0	0.35	9.34	43.6	40.18	23.3675	28.6667	14.0385	16.3667	10.9231	21.875	13.8393	17.8571		29.3567	15.18	38.22	34.67	48.44	14.29	10.22	5.78	7.11	2.68	0	0	0	0	2.68	0	11.9513	0	0	0	0	0	0	0	0	0	0	0	0
197	VCDC	ChR2	ChR2	F10	VTA Stimulation		0	11.81	25.61	54.67	47.32	34.8525	22.0333	34.5	24.9633	24.7962	27.8214	24.8857	26.3536		48.19	28.57	72	44	58.67	49.11	20.44	48	9.33	24.55	10.67	2.22	2.67	16.89	17.41	0	26.9687	0	2.67	0	0	0	2.22	0	0	0	6.22	4.44	0
198	VCDC	ChR2	ChR2	F10	VTA Stimulation		0	12.08	26.77	50.03	63.56	38.11	7.07333	11.2038	21.3167	12.4269	8.99107	17.1893	13.0902		17.3467	10.27	41.33	0.44	2.22	9.82	0	0	0	0	28.44	20.89	0	0	0	5.33	7.916	0	0	0	0	0	0	0	0	0	0	0	0
199	VCDC	ChR2	ChR2	F10	VTA Stimulation		0.67	31.25	60.9	75.78	83.04	62.7425	62	48.7512	55.8297	37.0585	55.8488	47.1145	51.4816		7.85667	4.91	13.33	5.33	8	26.34	12.44	2.67	9.78	8.93	5.78	8	14.67	15.56	50.89	41.78	15.2273	26.67	0	2.23	0	13.33	9.33	0	4.89	3.11	5.78	0	0
200	VCDC	ChR2	ChR2	F10	VTA Stimulation		0	1.69	26.57	17.65	42.95	22.215	21.9333	28	9.6	21.8077	24.75	15.2679	20.0089		0	0	0	0	0	0	0	0	0	4.46	6.67	0	0	0	3.12	0	0.95	5.33	0	0	0	2.22	2.22	0	4.44	2.22	0	0	0
201	VCDC	ChR2	ChR2	F10	VTA Stimulation		0	5.69	23.46	14.19	36.96	20.075	28.4	12.3077	24.6	32.2308	20.9286	28.1429	24.5357		0	0	0	0	0	0	0	0	0	2.68	0	0	0	0	0	0	0.178667	2.67	0	0	0	0	0	0	0	0	0	0	0
202	VCDC	ChR2	ChR2	F10	VTA Stimulation		1.08	1.39	23.81	44.5	64.02	33.43	15.8333	21.0385	23.6	25.9615	18.25	24.6964	21.4732		1.63	0	2.67	2.22	11.11	0	8.89	2.67	0	0	3.56	16.44	2.22	0	0	4.44	3.61467	5.33	2.22	0	0	22.22	2.22	0	2.22	2.22	0	2.22	0
203	VCDC	ChR2	ChR2	F10	VTA Stimulation		0	6.16	20.76	41.08	45.71	28.4275	1.18667	0.169231	0.386667	1.33462	0.714286	0.826786	0.770536		3.85	0	8.44	3.11	2.67	3.12	0	0	0	0	0	2.67	0	0	0	0	1.334	0	0	0	0	0	0	0	0	0	0	0	0
204	VEDC	eYFP	ChR2	F10	No Stimulation		0	9.72	25.26	47.75	43.3	31.5075	83	53.4615	68.6667	58.4615	69.2857	63.9286	66.6071		33.7933	8.93	47.56	44.89	25.33	58.48	56.89	79.11	17.11	0	12	24	13.33	7.56	4.91	2.22	26.8213	2.67	3.56	23.21	9.78	2.22	11.11	2.23	5.33	0	4.44	2.22	16.52
205	VEDC	eYFP	ChR2	F10	No Stimulation		0	3.12	16.26	48.1	52.23	29.9275	40.509	58.5731	67.2073	33.9619	48.8959	51.772	50.3339		11.7233	12.5	9.78	12.89	11.11	10.27	36.89	41.78	38.67	42.86	21.78	40.44	24.44	44.89	48.66	42.67	29.3087	41.78	24	20.98	33.78	35.11	45.33	20	16.44	10.67	5.78	8.89	8.93
206	VEDC	eYFP	ChR2	F10	No Stimulation		0	14.51	5.88	15.55	42.68	19.655	84.1667	53.7308	47.5	44.2308	70.0357	45.9821	58.0089		34.1233	34.37	52.44	15.56	28	38.84	48.44	34.67	51.56	19.2	50.67	24.89	31.11	12.44	42.41	1.78	32.4253	16.89	37.78	8.04	11.56	9.78	31.56	30.8	38.22	13.78	6.67	4	2.23
207	VEDC	eYFP	ChR2	F10	No Stimulation		0	13.42	23.66	21.13	31.7	22.4775	29.87	22.9269	7.33333	10.5	26.6464	8.80357	17.725		0	0	0	0	0	0	0	0	0	2.68	2.22	4.44	5.78	16.44	25	2.22	3.91867	0	4.44	2.23	4.44	8	3.56	0	2.22	0	2.67	0	0
208	VEDC	eYFP	ChR2	F10	No Stimulation		1.48	7.64	26.57	27.68	65.18	31.7675	52.7	77.5	91.8333	37.7692	64.2143	66.7321	65.4732		40.1833	24.55	32	64	32.44	69.2	39.56	47.11	55.56	58.04	47.11	55.56	27.56	8	13.39	14.67	39.25	32.44	27.56	9.37	15.56	26.67	5.78	2.23	5.78	20.44	19.11	49.33	19.64
209	VEDC	eYFP	ChR2	F10	No Stimulation		0	4.86	41.04	20.07	26.79	23.19	63.5	56.6538	68.3	50.3077	60.3214	59.9464	60.1339		20.89	0	27.11	35.56	3.11	41.52	21.78	29.33	30.22	13.84	16.89	10.22	23.11	28	63.84	10.22	23.65	25.33	2.67	15.62	5.78	20.44	78.22	87.05	5.33	33.33	48.44	72.44	80.8
210	VEDC	eYFP	ChR2	F10	No Stimulation		0	4.51	24.57	28.65	61.61	29.835	85.3333	91.3462	92	49.5385	88.125	72.2857	80.2054		57.9767	32.59	63.56	77.78	73.33	28.75	20	43.11	13.33	42.86	78.67	34.89	12.44	52.89	47.68	84	47.0587	91.11	38.22	22.32	65.33	37.11	37.78	22.77	2.67	36.44	37.78	7.11	9.82
211	VEDC	eYFP	ChR2	F10	No Stimulation		0	13.89	31.14	45.33	22.23	28.1475	76.3333	79.6923	79.7333	68.5769	77.8929	74.5536	76.2232		8.15667	5.8	11.11	7.56	16.89	45.54	60	42.67	12.89	4.91	0	0	6.67	2.22	0	0	14.4173	0	8	0	0	0	0.89	31.25	8.89	0	0	0	6.25
212	VEDC	eYFP	ChR2	F10	No Stimulation		0	0.69	44.29	26.64	14.73	21.5875	87.4	87.2308	91	58.2308	87.3214	75.7857	81.5536		22.99	19.64	16	33.33	29.33	20.54	28	24.89	24.44	6.25	0	6.22	25.33	2.22	20.98	20.89	18.5373	47.11	45.78	40.18	52.44	29.78	0	20.98	16.44	2.22	6.22	29.78	27.68
213	VEDC	eYFP	ChR2	F10	No Stimulation		0	6.94	12.11	30.1	57.59	26.685	71.1667	79.2308	53.5	60.8846	74.9107	56.9286	65.9196		40.4767	20.09	38.67	62.67	49.33	42.41	4.89	32.44	46.22	43.3	19.56	38.22	41.78	49.78	39.73	23.56	36.8433	39.56	30.67	66.96	67.11	61.78	15.11	38.84	39.56	14.22	4.44	12	42.41
214	VEDC	eYFP	ChR2	F10	No Stimulation		0	1.74	23.81	44.88	34.73	26.29	75.6667	72.3077	82.4333	75.0769	74.1071	79.0179	76.5625		20.83	20.71	19.11	22.67	17.78	14.73	40.67	32.22	24	31.61	21.56	32	42.22	18.67	12.95	30.22	25.408	17.11	14.89	21.61	21.78	24.89	11.11	22.32	24	22.67	5.78	7.11	22.32
215	VEDC	eYFP	ChR2	F10	No Stimulation		0	2.22	23.46	30.8	62.5	29.745	59.5333	65.1538	73.7	27.4615	62.1429	52.2321	57.1875		28.9667	22.68	30.44	33.78	33.78	53.57	26.22	31.11	54.22	40.62	21.78	41.33	16.89	23.56	21.16	63.33	34.298	44.89	86.89	34.37	36	24.22	15.56	66.07	62.22	16	20.67	9.33	18.75
216	VEDC	eYFP	ChR2	F10	No Stimulation		0	2.08	19.03	29.41	52.68	25.8	47.7333	73.4615	13.8333	0	59.6786	7.41071	33.5446		42.45	34.46	29.78	63.11	74	33.12	14.44	49.78	38.67	17.71	23.11	16.67	20	32.22	14.29	24	32.3573	2.22	32.89	19.2	18.67	18.22	27.56	16.07	44.44	10.22	26.22	21.33	45.09
217	VEDC	eYFP	ChR2	F10	No Stimulation		0	6.6	14.88	26.3	33.48	20.315	65.3333	85.2308	71.4	90.3846	74.5714	80.2143	77.3929		36.98	42.05	34.67	34.22	30.67	36.16	29.78	49.78	27.11	63.84	59.11	42.22	62.22	52	29.91	80.89	44.9753	24.89	23.56	18.74	65	60.89	51.56	60.27	42.22	61.78	23.56	42	35.71
218	VEDE	eYFP	eYFP	F10	No Stimulation		0	1.04	22.08	22.77	59.82	26.4275	42.24	93.8538	36.6	56.6077	66.2036	45.8893	56.0464		32.8533	42.12	44.44	12	25.33	18.48	2.22	27.11	46.73	21.79	68.44	13.18	4.44	29.54	48.93	34.89	29.3093	33.11	14	8.48	17.89	21.12	27.78	41.79	33.11	28	5.78	23.11	2.23
219	VEDE	eYFP	eYFP	F10	No Stimulation		0	7.29	31.73	21.11	25.45	21.395	36.67	48.4038	28.2333	62.6154	42.1179	44.1964	43.1571		66.7467	65.8	49.33	85.11	22.22	31.7	16.89	46.05	25.33	36.52	15.11	13.19	26.89	16.89	32.23	53.56	35.788	44.22	55.56	12.95	10.22	12.44	22.22	25.45	17.33	32	0	65.56	27.68
220	VEDE	eYFP	eYFP	F10	No Stimulation		0.67	7.12	21.9	39	27.68	23.925	70.3667	54.1154	49.8333	44.8077	62.8214	47.5	55.1607		28.0067	49.35	22	12.67	49.33	57.86	12	45.63	12.89	22.23	4.44	56.67	24.89	32.22	2.23	22.22	28.442	2.22	24.89	47.14	16.89	54.26	18.17	44.46	24.89	8.89	23.78	32.78	32.11
221	VEDE	eYFP	eYFP	F10	No Stimulation		0	1.74	16.92	14.53	37.05	17.56	37.7167	43.9577	27.0357	29.1146	40.6143	28.0009	34.3076		22.4467	12.68	39.33	15.33	24.89	62.23	17.11	23.78	33.11	26.67	27.89	15.11	45	6.67	9.19	10.17	24.6107	13.78	10.22	23.21	29.33	8.44	38.77	4.46	42.25	56.92	2.22	13.78	13.39
222	VEDE	eYFP	eYFP	F10	No Stimulation		0	22.22	19.34	11.76	37.71	22.7575	65.2533	60.0262	32.4747	27.2862	62.8264	30.0657	46.4461		49.7967	77.81	52.67	18.91	42.22	34.53	9.67	39.11	24.89	45.81	46.77	2.67	42.12	45	34.19	76.34	39.514	47.83	19.78	24.71	54.23	37.84	4.44	28.52	72.91	88.88	18.81	62.95	14.12
223	VEDE	eYFP	eYFP	F10	No Stimulation		0.67	3.12	13.84	30.1	47.77	23.7075	53.0283	41.2681	28.1077	40.8635	47.5682	34.03	40.7991		46.08	52.68	37.56	48	18.44	29.37	28.89	37.11	8	38.3	37.56	27.92	65.12	44.44	43.12	2.22	34.582	13.33	52.44	19.2	59.78	67.56	22.22	62.68	64.22	36	83.11	77.56	69.32
224	VEDE	eYFP	eYFP	F10	No Stimulation		0	4.24	19.16	17.88	34.51	18.9475	57.12	49.4269	36.65	22.1269	53.5482	29.9071	41.7277		35.46	27.82	45.44	33.12	28	18.67	2.67	41.33	0	4.44	12.67	29.73	36.22	76.54	26.06	34.24	27.7967	29.12	38.7	36	16.71	51.11	48.19	2.67	0	30.67	80.8	53.84	24.23
225	VEDE	eYFP	eYFP	F10	No Stimulation		0.67	1.04	12.77	16.61	29.46	14.97	59.5233	44.0808	24.6133	54.0654	52.3536	38.2875	45.3205		20.04	32.23	12.78	15.11	35.56	10.27	25.33	10.67	28.44	27.68	46.22	35.78	2.67	28.71	62.89	39.33	27.578	17.77	28.93	46.84	5.78	56.67	44.89	23.12	26.22	4.44	56.12	47.65	28
226	VEDE	eYFP	eYFP	F10	No Stimulation		0.67	2.43	24.15	15.22	64.12	26.48	32.67	66.3269	55.9467	32.6308	48.2964	45.1214	46.7089		36.2367	39.82	45.33	23.56	36	33.39	18.22	48.67	24.89	51.87	74.89	28.22	28	16	36.96	22.22	35.2027	25.33	16	0	18.67	18.44	38	8.93	17.11	0	25.39	39.11	21.43
227	VEDE	eYFP	eYFP	F10	No Stimulation		0	20.83	31.14	61.94	78.12	48.0075	78.2667	67.5	83.5667	81.1923	73.2679	82.4643	77.8661		61.56	54.46	53.11	77.11	31.56	10.27	42.67	43.28	69.56	33.12	47.56	19	57.11	50.67	24.02	22.67	42.4113	83.12	4.44	18.93	45.73	37.64	28.91	24.11	58.22	30	25.78	14.22	42.68
228	VEDE	eYFP	eYFP	F10	No Stimulation		1.48	21.87	57.44	67.13	73.66	55.025	87.3333	99.2308	88.6667	87.3077	92.8571	88.0357	90.4464		40.2	34.82	36.89	48.89	57.33	55.8	68.89	54.67	29.78	8.93	4.89	29.33	22.67	30.67	46.43	24.44	36.962	32.44	67.56	60.71	44.89	44.44	52.44	31.7	51.56	51.11	69.78	67.11	69.64
229	VEDE	eYFP	eYFP	F10	No Stimulation		0	2.43	11.73	40.38	35.71	22.5625	33.4333	38.3846	65.4333	70.9231	35.7321	67.9821	51.8571		46.45	53.57	32.67	53.11	38	58.48	61.78	42.22	51.78	64.29	39.33	24.89	11.74	1.78	35.36	14.67	38.9113	46.22	41.78	37.86	44.44	62	27.38	33.12	63.17	35.11	12.44	19.11	16.96
230	VEDE	eYFP	eYFP	F10	No Stimulation		0	10.76	10.38	14.53	28.12	15.9475	67.7333	59.9231	74.8333	98.8077	64.1071	85.9643	75.0357		25.65	14.73	22.22	40	34.22	22.32	32.89	16	0	12.95	24	4.89	34.67	10.67	8.04	25.33	20.1953	12.89	46.67	31.25	22.22	40	83.11	19.64	0	20	68.44	45.78	18.75
231	VCDE	ChR2	eYFP	F10	VTA Stimulation		0	0	10.04	22.77	40.09	18.225	45.3333	27.3077	26.7233	33.7308	36.9643	29.9768	33.4705		22.05	18.91	12.67	34.57	2.22	8.72	43.33	17.9	2.22	52.12	44.44	65	37.9	27.32	17.7	18.5	26.9013	21.8	2.22	34.9	2.26	12.12	6.65	28.46	41.37	31.11	27.91	2.22	3.12
232	VCDE	ChR2	eYFP	F10	VTA Stimulation		0	1.04	11.38	23.81	39.29	18.88	49.5667	42.2077	42.2833	36.6346	46.15	39.6607	42.9054		12.18	28.73	4.44	3.37	14.89	10.94	15.38	2.22	28.44	25.8	3.11	3.34	6.67	17.8	54.1	3.32	14.8367	8.19	27.31	12.12	2.22	41.72	6.62	27.3	3.56	43.1	34.3	21.89	2.68
233	VCDE	ChR2	eYFP	F10	VTA Stimulation		0	5.56	17.96	38.41	71.43	33.34	39.4333	32.2308	36.3633	34.3038	36.0893	35.4071	35.7482		17.04	31.92	16.53	2.67	6.22	10.71	18.67	19.56	7.56	8.93	32.7	22.22	63.6	4.89	7.59	3.11	17.1253	12.89	2.22	2.68	13.33	0	3.12	7.14	0	0	4.44	12.67	17.9
234	VCDE	ChR2	eYFP	F10	VTA Stimulation		0	4.51	21.07	35.99	72.32	33.4725	70.9333	52.5385	27.6167	21.2192	62.3929	24.6464	43.5196		9.26667	2.23	12	13.57	15.92	14.73	24	24.44	28.89	2.68	12	3.11	21.6	2.22	2.23	21.78	13.4267	10.22	0	9.37	7.11	9.78	43.8	26.2	7.56	18.67	8.44	14.67	27.23
235	VCDE	ChR2	eYFP	F10	VTA Stimulation		1.49	1.04	22.08	34.26	37.95	23.8325	56.5	61.0385	53.5	48.6538	58.6071	51.25	54.9286		25.0933	42.67	29.05	3.56	11.11	4.02	6.22	11.78	11.97	1.79	12.7	5.33	4	0	2.23	1.78	9.88067	0	17.5	6.7	10.22	2.22	1.78	26.7	7.11	1.78	3.11	4.44	2.68
236	VCDE	ChR2	eYFP	F10	VTA Stimulation		0	1.74	20.76	27.65	34.37	21.13	57.7333	41.1538	54.4333	40.6923	50.0357	48.0536	49.0446		14.59	21.1	1.78	20.89	7.56	35.32	3.11	17.25	34.83	4.22	43.6	18.67	10.22	5.78	0	1.78	15.074	1.78	0	0	21.7	26.8	27.2	32.7	0	0	2.22	4.44	3.57
237	VCDE	ChR2	eYFP	F10	VTA Stimulation		0	0	17.27	32.87	86.16	34.075	70.4667	92.3846	96.8333	71.3846	80.6429	85.0179	82.8304		21.5	11.61	31.56	21.33	52.44	46.87	65.78	77.33	55.11	22.32	18.22	35.11	35.11	13.33	4.91	23.11	34.276	36.89	35.56	46.87	72	26.22	7.11	54.46	12	23.56	16	1.78	1.79
238	VCDE	ChR2	eYFP	F10	VTA Stimulation		0	2.43	11.73	21.38	41.16	19.175	49.7667	38.6538	41.8333	57.1154	44.6071	48.9286	46.7679		20.1867	10.67	26.77	23.12	14.22	10.71	68.22	2.22	26.7	26.6	13.73	17.73	21.2	17.8	2.68	23.5	20.3913	0	3.11	25.6	85.32	0	37.88	35.32	0	0	4.4	22.7	66.3
239	VCDE	ChR2	eYFP	F10	VTA Stimulation		0	0	20.03	19.69	22.32	15.51	89.2667	26.3462	13.8333	81.0769	60.0536	45.0536	52.5536		25.18	28	33.76	13.78	21.86	8.48	6.67	18.32	18.9	2.23	3.56	2.67	2.22	5.78	0	3.56	11.3193	3.11	4.44	4.46	2.67	2.67	0	32.8	4.44	4	0	6.22	6.25
240	VCDC	ChR2	eYFP	F10	VTA Stimulation		0	6.94	22.42	22.11	34.55	21.505	60.1867	43.5762	53.6577	46.5796	52.4746	50.3714	51.423		40.06	41.07	57.78	21.33	25.33	20.09	2.22	9.78	6.22	32.14	26.22	17.33	58.67	55.11	30.8	4	27.206	0	0	0	2.22	5.33	7.56	22.6	2.67	0	45.2	0	0
241	VCDC	ChR2	eYFP	F10	VTA Stimulation		0	0.69	23.84	43.81	55.27	30.9025	37.2323	35.0131	34.6733	23.8238	36.202	29.6361	32.919		30.6667	64	16	12	25.33	16.7	17.39	26.67	20	57.68	35.2	21.12	17.92	12.12	4.91	3.67	23.3807	26.7	8.88	7.14	3.23	2.67	11.11	28.92	16.3	0	2.22	9.78	18.8
[truncated: 90 more columns]

## Sheet: Figure 4
					FC							Recall							Extinction
					% Freezing							% Freezing							% Freezing
					FC	Pre-Shock	S1	S2	S3	S4	Total Freezing	Recall				First half	Last half	Total Freezing	EXT1	First 3 min																First half
					Onset	0	200	280	360	440		5 min	5 min	5 min	5 min	10 min	10 min	20 min	Onset		0	60	120	180	240	300	360	420	480	540	600	660	720	780	840		900	960	1020	1080	1140	1200	1260	1320	1380	1440	1500	1560	1620
Mouse ID	Group	Virus	Stim Time	Tagged experience	Duration	198	78	78	78	60		% Bin 1	% Bin 2	% Bin 3	% Bin 4	% Bin1&2	% Bin3&4	Total %	Duration		60	60	60	60	60	60	60	60	60	60	60	60	60	60	60		60	60	60	60	60	60	60	60	60	60	60	60	60
242	CaMKIIa Undiluted	ChR2	F10			0	5.9	29.76	58.82	83.48	44.49	3.53367	5.53808	0.123667	3.65269	4.46429	1.76214	3.11321		18.2233	2.23	30.22	22.22	24.44	2.23	0	7.56	52.44	66.07	3.11	11.11	2.22	2.22	0	17.33	16.2267	7.56	20.89	90.62	75.11	32.44	2.22	11.16	4.44	24.44	0	13.33	4.91	4
243	CaMKIIa Undiluted	ChR2	F10			0	21.75	51.73	13.84	62.95	37.5675	6.774	0.826154	3.05867	8.25923	4.0125	5.47321	4.74286		14.6933	16.52	16	11.56	15.11	6.7	4	2.67	4.89	0	7.56	2.22	0	0	3.12	8.44	6.586	6.22	0.89	5.8	0	11.56	2.22	0	0	2.67	4.44	0	2.23	3.11
244	CaMKIIa Undiluted	ChR2	F10			0	1.74	20.08	35.99	62.5	30.0775	94.692	90.0204	6.344	4.16308	92.523	5.33143	48.9272		7.70667	3.12	11.11	8.89	2.22	30.8	33.33	0	0	0	0	0	0	12.89	4.46	3.56	7.35867	0	2.67	0	0	16.44	0	4.46	0	0	0	2.67	6.7	0
245	CaMKIIa Undiluted	ChR2	F10			0	0.69	7.61	43.94	30.8	20.76	1.391	12.8446	55.5653	12.4554	6.70875	35.55	21.1294		9.18667	0	8	19.56	0.89	2.23	2.67	0	0	0	0	0	0	0	7.14	0	2.69933	0	0	2.23	0	0	0	0	0	0	0	0	0	0
246	CaMKIIa Undiluted	ChR2	F10			0	21.11	35.29	58.48	64.29	44.7925	7.34333	16.7858	44.0223	43.0123	11.7273	43.5534	27.6404		64.2033	35.27	74.67	82.67	76.44	77.68	63.56	84.89	87.56	83.93	77.33	18.22	21.33	7.11	23.21	60.89	58.3173	59.11	52	26.34	79.56	92.89	82.22	53.12	7.11	2.22	8.44	2.22	4.91	14.67
247	CaMKIIa Undiluted	ChR2	F10			0	10.65	31.73	30.1	51.79	31.0675	3.19	4.68154	4.05733	6.83769	3.8825	5.34821	4.61536		8.59667	2.23	23.56	0	13.78	32.59	2.22	0	2.67	0	0	44.44	14.67	47.56	8.93	0	12.8433	0	2.22	0	0	0	0	0	0	0	3.56	0	0	0
248	CaMKIIa Undiluted	eYFP	F10			0	5.56	10.38	41.73	77.59	33.815	36.14	35.4119	31.91	17.1054	35.802	25.0364	30.4192		35.47	39.29	51.56	15.56	20.67	12.5	29.33	45	25.33	18.93	26.7	22.22	59.78	36.67	16.72	47.11	31.158	12	63.11	25.36	12.67	44.44	19.56	32.1	62.9	28.3	1.35	11.8	2.23	20.44
249	CaMKIIa Undiluted	eYFP	F10			5.26	14.17	30.03	32.53	29.46	26.5475	64.2503	42.1158	38.943	48.99	53.9736	43.6077	48.7906		38.32	35.62	48.67	30.67	16	2.23	19.78	46.2	22.67	12.23	31.11	31.11	2.22	43.11	0	40	25.4413	2.22	36.22	10.71	12.67	0	17.32	11.11	9.68	14.22	33.59	15.11	28.16	3.11
250	CaMKIIa Undiluted	eYFP	F10			0	4.51	36.33	43.25	50.89	33.745	71.3103	68.0258	62.3893	23.9723	69.7854	44.5529	57.1691		37.9533	16.52	54.67	42.67	52.44	54.46	49.33	36	46.67	33.04	28.44	46.22	51.11	40.44	11.16	50.22	40.8927	61.33	64	59.82	72	82.67	72.44	58.48	36.44	57.78	80.89	54.67	55.8	8
251	CaMKIIa Undiluted	eYFP	F10			0.67	2.43	23.88	71.97	41.07	34.8375	80.6243	91.4996	84.7173	77.9404	85.6736	81.5709	83.6222		49.4	44.2	61.33	42.67	65.78	90.62	88.44	95.11	62.22	95.54	83.56	88	87.56	86.22	82.59	72.44	76.4187	84	56	20.54	15.11	27.11	59.11	65.62	79.56	39.56	28.44	37.78	12.5	21.33
252	CaMKIIa Undiluted	eYFP	F10			0	2.43	22.77	20.76	53.57	24.8825	79.2	99.6154	100	51.6923	88.6786	77.5714	83.125		13.9467	12.95	16.89	12	25.33	44.2	48	32.44	42.22	70.54	48.89	39.11	20	12.44	33.93	51.56	34.0333	14.67	2.22	0	8.89	17.33	42.22	6.25	3.56	26.22	34.67	19.56	72.32	70.22
253	CaMKIIa Undiluted	eYFP	F10			0	0	13.49	64.01	73.66	37.79	92.1983	100	100	100	95.8205	100	97.9103		50.2667	29.02	61.78	60	82.22	83.93	91.56	88.89	79.56	91.96	94.22	99.11	95.11	83.56	52.23	82.67	78.388	22.22	7.56	39.73	32.44	60.89	80.89	76.79	75.11	25.78	82.67	86.22	86.61	80.89
254	CaMKIIa Diluted	ChR2	F10			0	14.32	21.73	43.46	33.04	28.1375	28.1163	1.40538	17.147	9.18885	15.7148	13.4521	14.5835		19.2667	5.8	44.89	7.11	3.11	29.91	59.56	4	30.22	4.02	24	14.67	11.11	25.33	45.54	20	21.9513	40.89	44.44	31.7	2.67	2.67	0	0	0	0	0.44	5.78	6.7	5.78
255	CaMKIIa Diluted	ChR2	F10			0	3.82	17.3	67.13	68.3	39.1375	3.36033	1.13615	8.19333	0.499231	2.32768	4.62107	3.47437		28.33	20.54	44.89	19.56	34.22	12.05	25.33	9.78	15.56	19.64	11.11	20	21.78	10.67	8.48	21.78	19.6927	13.33	4	7.59	21.78	22.67	15.56	12.95	3.56	16	4.44	28	20.09	18.22
256	CaMKIIa Diluted	ChR2	F10			0	17.35	38.9	27.68	42.86	31.6975	30.9637	10.0392	39.8307	54.6235	21.2487	46.6987	33.9737		29.06	16.07	33.33	37.78	30.67	39.73	20.44	13.78	12.89	48.21	37.33	34.22	72	55.11	66.52	73.33	39.4273	62.22	36.89	3.12	18.22	0	0	7.14	15.56	22.67	4.89	15.56	50.45	7.11
257	CaMKIIa Diluted	ChR2	F10			11.88	12.15	30.38	36.69	56.07	33.8225	14.788	29.3162	31.457	25.7892	21.5332	28.8255	23.8401		20.2967	2.23	34.22	24.44	19.56	38.84	9.33	15.56	17.78	53.57	23.56	12.44	7.11	0	0	2.22	17.3907	7.56	2.22	0	3.11	0	7.11	0	0	0	2.22	4.89	2.23	0
258	CaMKIIa Diluted	ChR2	F10			0	3.82	42.91	71.63	76.79	48.7875	82.4523	44.5146	63.7673	34.47	64.8384	50.165	57.5017		2.53	7.59	0	0	19.56	8.04	11.56	2.22	16	10.71	10.67	17.33	18.22	16.44	30.8	26.22	13.024	7.56	20.44	14.73	11.11	18.22	13.33	8.93	23.56	4.89	10.67	22.67	13.39	11.11
259	CaMKIIa Diluted	ChR2	F10			0	15.43	22.49	51.38	52.95	35.5625	21.6347	32.9815	26.081	33.0573	26.9029	29.32	26.7721		1.77667	0	0	5.33	4.44	4.91	0	2.22	2.67	2.68	0	2.22	0	4.44	6.25	2.22	2.492	2.22	0	2.23	0	2.22	2.22	2.23	3.11	17.33	0	0	3.12	0
260	CaMKIIa Diluted	ChR2	F10			0	12.12	32.77	27.27	42.23	28.5975	23.563	13.2769	16.674	18.9712	18.7873	17.7405	15.5854		0	0	0	0	2.67	2.68	0	0	0	0	3.11	2.22	0	0	4.91	0	1.03933	0	0	0	0	0	0	0	0	0	0	0	0	0
261	CaMKIIa Diluted	eYFP	F10			0	0	24.91	75.43	85.71	46.5125	88.5143	52.4442	21.331	21.4565	71.7675	21.3893	46.5784		70.4333	43.75	94.22	73.33	76.44	23.21	45.89	13.33	4.89	54.12	5.33	16.15	23.9	12.22	2.23	54.21	36.2147	5.78	2.22	2.23	21.67	39.22	38.12	15.14	15.11	84.56	6.67	32.02	27.51	24.78
262	CaMKIIa Diluted	eYFP	F10			0	5.21	33.22	81.31	76.34	49.02	14.0583	86.4542	70.1867	30.97	47.6707	51.9789	49.8248		51.77	43.75	61.78	49.78	27.11	38.84	53.78	49.33	81.78	81.7	68.44	40.44	19.11	1.78	3.12	2.22	41.5307	24.87	29.21	93.12	34.91	3.56	33.23	23.49	83.22	23.76	52.41	76.29	1.66	23.11
263	CaMKIIa Diluted	eYFP	F10			0	13.82	20.76	38.1	44.29	29.2425	50.084	19.5462	25.187	29.3862	35.9057	27.1366	31.5212		30.11	53.89	27.11	9.33	11.11	8	52.11	17.56	22.22	12.05	29.17	22.22	5.78	45.33	76.33	2.22	26.2953	14.67	16.89	16.07	12.89	26.58	21.98	45.9	24.44	16.44	12	29.78	25.45	12.89
264	CaMKIIa Diluted	eYFP	F10			0	2.12	15.22	53.98	71.87	35.7975	70.545	33.2292	79.115	54.1808	53.2198	67.5384	60.3791		49.6433	10.71	54.22	84	39.56	8.48	12.89	5.33	3.11	18	21.88	15.09	12.12	2.22	21.55	58.22	24.492	15.11	13.78	8.04	19.11	62.33	2.22	7.59	21.66	5.33	11.56	11.11	9.82	7.56
265	CaMKIIa Diluted	eYFP	F10			0	16	28.3	32.53	74.46	37.8225	82.5913	73.1277	38.1013	31.1223	78.1975	34.8611	56.5293		8.00333	2.23	6.22	15.56	9.78	4.46	8.89	3.11	4.89	26.34	25.78	16	16.44	4	38.84	17.78	13.3547	41.33	27.11	33.48	0	15.11	24.89	9.82	2.22	2.22	11.56	10.22	2.23	2.22
266	CaMKIIa Diluted	eYFP	F10			0	0	18.34	52.25	79.91	37.625	98.8987	97.435	90.9397	81.8965	98.2191	86.7411	92.4801		70.3233	67.86	66.22	76.89	86.22	79.46	86.67	84	65.78	78.12	68	78.67	59.56	66.22	76.79	66.67	73.8087	76.89	48.44	54.02	49.33	68.44	56	33.04	17.78	18.22	43.11	42.67	54.91	29.33
267	CaMKIIa Diluted	eYFP	F10			0	5.69	24	29.35	42.23	25.3175	75.9097	26.69	27.734	25.5008	53.0577	26.6971	39.8774		66.46	60.27	76.44	62.67	79.56	72.32	58.22	63.11	74.67	77.68	75.56	73.78	80.44	73.33	72.32	78.22	71.906	84.44	62.22	74.55	59.11	59.56	84	69.64	81.78	73.33	56.89	47.11	58.93	65.78
268	CaMKIIa Diluted	eYFP	F10			0	5.9	39.79	24.22	52.23	30.535	94.1403	61.6977	68.601	59.2181	79.0777	64.2446	71.6612		39.7467	29.02	57.78	32.44	35.56	49.55	29.78	23.11	69.33	54.02	56.44	29.33	12.89	29.33	0	23.56	35.476	14.67	28.44	12.05	8.44	2.67	0	16.96	2.22	17.33	12	12	0	5.78
[truncated: 52 more columns]

## Sheet: Figure 5
						FC							Recall							Extinction
						% Freezing							% Freezing							% Freezing
						FC	Pre-Shock	S1	S2	S3	S4	Total Freezing	Recall				First half	Last half	Total Freezing	EXT1	First 3 min																First half
						Onset	0	200	280	360	440		5 min	5 min	5 min	5 min	10 min	10 min	20 min	Onset		0	60	120	180	240	300	360	420	480	540	600	660	720	780	840		900	960	1020	1080	1140	1200	1260	1320	1380	1440	1500	1560
Animal ID	Mouse ID	Group	Virus	Stim Time	Tagged experience	Duration	198	78	78	78	60		% Bin 1	% Bin 2	% Bin 3	% Bin 4	% Bin1&2	% Bin3&4	Total %	Duration		60	60	60	60	60	60	60	60	60	60	60	60	60	60	60		60	60	60	60	60	60	60	60	60	60	60	60
MC-1R	269	MAZE REMINDER	ChR2	F10			0	6.78	23.5	41.11	71.43	35.705	17.9333	40.9231	1.4	4.15385	28.6071	2.67857	15.6429		3.42	6.7	0	3.56	21.11	17.86	4.44	5.35	12.58	8.86	9.75	20.6	19.37	18.74	6.31	3.72	10.5967	4.82	4.72	0	0	8.66	18.79	4.44	23.8	20.27	18.29	11.49	0
MC-2R	270	MAZE REMINDER	ChR2	F10			0	12.5	29.07	37.65	55.36	33.645	1.26667	0	0	0	0.678571	0	0.339286		21.25	17.85	23.29	22.61	16.18	3.57	12.67	1.88	21.48	21	4.89	17.65	18.69	31.61	14.21	14.56	16.1427	4.63	16.07	22.89	7.37	0	15.75	10.65	12.34	24.68	3.33	0	7.69
MC-3R	271	MAZE REMINDER	ChR2	F10			0	14.13	20.9	19.03	31.16	21.305	24.3333	39.1538	17.2667	19.8846	31.2143	18.4821	24.8482		28.75	21.69	25.89	38.67	15.63	34.46	14.37	15.78	20.69	6.84	20.27	13.82	17.18	20.05	22.22	13.76	20.088	18.65	20.88	21.76	11.69	21.42	18.59	31.09	1.93	24.65	28.93	3.11	27.48
MC-4R	272	MAZE REMINDER	ChR2	F10			0	4.86	36.68	37.72	37.95	29.3025	59.5333	44.4231	36	13.2692	52.5179	25.4464	38.9821		25.2633	12.5	51.11	12.18	3.11	0	2.22	12.07	11.6	23.27	21.21	17.5	5.85	9.32	17.77	26.93	15.1093	8.88	15.6	18.21	0	3.11	20.64	21.75	31.53	18.46	25.59	0	12.1
MC-9R	273	MAZE REMINDER	ChR2	F10			0	6.84	24.7	26.3	38.04	23.97	51.1333	12.1154	6.03333	2.61538	33.0179	4.44643	18.7321		6.68333	11.42	5.12	3.51	4.33	26.97	22.38	19.16	21.12	36.33	21.95	18.64	27.73	17.81	34.75	27.83	19.9367	6.26	8.9	12.38	19.78	6.29	17.86	19.94	10.97	21.14	19.9	7.33	13.53
MC-5	274	MAZE NO REMINDER	ChR2	F10			0	13.5	44.2	51.21	34.82	35.9325	49.5	18.0769	21.8667	10.4231	34.9107	16.5536	25.7321		13.56	16.89	8.98	14.81	3.22	29.05	17.81	19.92	7.81	26.07	17.37	11.45	2.14	6.79	17.36	13.96	14.242	21.79	0.23	20.33	6.88	16.94	1.3	3.4	12.7	8.94	18.43	10.48	22.16
MC-6	275	MAZE NO REMINDER	ChR2	F10			0	3.47	16.26	18.65	30.36	17.185	25.2333	2.38462	18	14.6154	14.625	16.4286	15.5268		13.9333	3.57	6.67	31.56	26.67	66.96	12.89	2.22	0	7.59	14.67	4.89	0	6.67	2.23	8.44	13.002	36.52	3.22	9.84	2.22	0	7.56	13.84	16.04	32.27	4	9.33	11.61
MC-7	276	MAZE NO REMINDER	ChR2	F10			0	3.69	21.73	32.77	58.3	29.1225	16.7	9.46154	4.43333	5	13.3393	4.69643	9.01786		6.22333	2.23	7.11	9.33	21.33	11.42	22.22	19.11	22.5	19.07	14.25	4.2	0.4	7.28	12.59	23.56	13.1067	11.46	1.15	14.4	12.19	11.69	3.68	11.98	16.25	55.76	26.4	23.56	29.01
MC-8	277	MAZE NO REMINDER	ChR2	F10			0	4.86	19	29.76	53.57	26.7975	2.16667	5.38462	7.6	4.23077	3.66071	6.03571	4.84821		45.68	35.27	49.33	52.44	65.78	50	29.78	0	3.56	0	23.04	6.22	14.7	9.62	13.47	9.35	24.1707	23.72	4.89	21.38	17.75	24.63	3.16	16.77	20.13	21.68	27.72	14.07	1.8
MC-10	278	MAZE NO REMINDER	ChR2	F10			0	0.69	10.04	25.8	35.62	18.0375	4.83333	0	4.76667	21.5	2.58929	12.5357	7.5625		6.99333	12.19	2.22	6.57	6.25	20.84	0	1.16	8.48	0.99	9.72	6.01	20.19	9.88	19.62	28.9	10.2013	24.47	23.34	3.13	19.4	11.42	21.2	22.22	3.11	45.7	13.37	11.7	8.3
ME-1R	279	MAZE REMINDER	eYFP	F10			0	3.68	34.7	33.81	20.27	23.115	82.1667	58.8462	22.7333	17.3077	71.3393	20.2143	45.7768		53.0833	68.75	35.33	55.17	22.22	48.28	51.05	53.14	65.9	57.17	36.4	59.94	56.91	22.22	14.97	26.7	44.9433	13.51	53.17	23.35	39.71	38.52	22.46	39.41	40.66	12	11.23	17.47	26.67
ME-3R	280	MAZE REMINDER	eYFP	F10			0	2.43	17.61	30.38	37.14	21.89	56	72.8846	40.7333	35.3846	63.8393	38.25	51.0446		33.3233	43.41	25.89	30.67	2.67	15.94	13.56	72.96	21.22	25.03	4.44	29.64	21.94	33.1	14.02	39.46	26.2633	17.11	36.7	36.81	25.21	43	34.89	32.16	54.73	44.82	61.94	77.1	50.04
ME-4R	281	MAZE REMINDER	eYFP	F10			0	3.12	11.73	32.53	38.3	21.42	62.12	52.8627	20.8007	14.2208	57.822	17.7457	37.7838		42.4967	49.04	45.78	32.67	34.05	35.05	25.09	18.24	46.73	27.47	34.65	42.28	47.77	35.17	47.13	12.12	35.5493	13.53	10.05	11.78	13.7	32.46	14.94	41.25	19.11	27.52	13.98	15.89	0
ME-5R	282	MAZE REMINDER	eYFP	F10			0	9.73	27.8	7.61	36.61	20.4375	55.3833	17.1438	33.561	27.6431	37.6293	30.8134	34.2213		64.49	80.19	78.3	34.98	40.88	56.95	40.24	10.22	5.63	8.04	25.78	55.53	14.22	16.44	8.93	3.56	31.9927	68.75	14.89	28.93	17.56	4.89	10.22	23.66	2.23	18.67	23.11	8	7.14
ME-6R	283	MAZE REMINDER	eYFP	F10			0	10.07	22.15	46.71	28.3	26.8075	34.8333	22.1154	16.5667	30.6923	28.9286	23.125	26.0268		38.28	49.87	44.3	20.67	59.9	47.93	23.78	16.59	24.25	67.77	24.94	25.7	48.89	14.5	27.8	11.11	33.8667	35.91	2.22	19.37	25.7	10.22	33.56	23.57	37.59	18.98	2.22	0	2.23
ME7	284	MAZE NO REMINDER	eYFP	F10			0	2.7	23.3	33.81	37.59	24.35	46.1667	24.5385	18.7333	38.6538	36.125	27.9821	32.0536		59.33	84.91	42.86	50.22	78.78	25.85	44	32.62	18.79	33.12	30.55	46.04	24.89	11.11	41.39	52.52	41.1767	32.81	10.67	31.99	28.52	5.07	2.67	12.12	2.22	16.67	23.98	18.9	9.82
ME8	285	MAZE NO REMINDER	eYFP	F10			0	5.9	14.38	22.77	44.02	21.7675	42.4	61.0385	32.1667	42.3077	51.0536	36.875	43.9643		49.1233	51.15	32.4	63.82	35.44	19.37	54.3	44.86	11.77	39.17	16.83	11.03	25.39	19.68	4.44	35.84	31.0327	34.43	26.1	16.8	19.1	11.11	43.91	4.44	47.94	15.35	9.81	9.94	32.74
ME9	286	MAZE NO REMINDER	eYFP	F10			0	12.8	28.8	37.73	42.23	30.39	62.1	27.0385	31.7667	19.5	45.8214	26.0714	35.9464		69.9267	36.8	83.02	89.96	21.78	58.91	42.56	60.08	24.32	12.18	21.5	9.96	54.95	19.42	32.62	25.32	39.5587	28.23	7.91	33.05	50.94	2.22	5.08	10.5	35.11	45.53	63.27	36.8	8.5
ME10	287	MAZE NO REMINDER	eYFP	F10			0	13.19	22.8	32.18	24.11	23.07	45.5667	37.2692	28.9667	17.3077	41.7143	23.5536	32.6339		39.43	51.77	48.08	18.44	54.53	82.15	29.15	21.78	20.65	31.18	24.7	31.46	26.93	11.61	17.85	14.7	32.332	31.43	10.54	2.22	7.92	26.83	14.11	19.22	14.68	17.4	23.56	34.48	19.1
ME2	288	MAZE NO REMINDER	eYFP	F10			0	1.74	14.84	20.07	32.14	17.1975	67.8333	66.7308	20.4333	15.5769	67.3214	18.1786	42.75		64.4667	62.57	77.27	53.56	32.18	41.08	62.65	63.18	44.48	36.3	23.68	18.08	13.13	22.22	14.88	27.85	39.5407	24.73	16.7	22.22	26.39	12.67	2.22	13.36	4.97	24.73	19.42	29.1	16
[truncated: 53 more columns]

## Sheet: Figure 5b
Latency to reach goal (sec)	Day	ChR2-Reminder					eYFP-Reminder					ChR2					eYFP
		MC-1 R	MC-2 R	MC-3 R	MC-4 R	MC-9 R	ME-3 R	ME-4 R	ME-5 R	ME-6 R	ME-1 R	MC-5	MC-6	MC-7	MC-8	MC-10	ME-2	ME-7	ME-8	ME-9	ME-10
Trial 1 (RF)	1	6	15	33	48	461	480	26	52	160	8	192	30	56	80	72	133	335	416	98	210		Criteria
Trial 1 (RF)	2	97	6	328	47	47	536	160	6	278	10	14	40	63	215	5	35	49	12	20	76		latency consecutively 3 days <90s
Trial 1 (RF)	3	15	51	60	14	143	43	120	14	58	11	21	218	23	224	113	39	175	17	44	22		HD<2
Trial 1 (RF)	4	39	38	175	4	36	29	36	6	18	78	18	108	2	7	34	15	12	19	30	21		RF <2
Trial 1 (RF)	5	5	32	79	25	1	25	21	32	4	3	2	28	3	4	47	51	2	13	4	19		REPEATED RF <1
Trial 1 (RF)	6	10	63	130	17	20	157	45	7	1	43	12	41	5	157	6	14	28	2	8	27
Trial 1 (RF)	7	13	5	12	70	89	31	65	7	9	20	3	15	8	5	12	18	14	40	9	40
Trial 1 (RF)	8	39	86	18	11	5	12	18	47	13	20	21	5	3	168	1	5	2	162	7	94
Trial 1 (RF)	9	3	3	10	14	7	14	134	14	33	11	130	17	15	28	28	39	14	57	8	157
Trial 1 (RF)	10	65	15	60		13	19		50	22	65		10	27	60	29		27	120	8	138
Trial 1 (RF)	11		7	18		10	18				17		5		192	23				16
Trial 1 (RF)	12		13	94		8	20				25		50		320	8				10
Trial 1 (RF)	13		6	8		4	8				30		7		235	8				8
Trial 1 (RF)	14		22	5		18	47						4			3				11
Trial 1 (RF)	15		20	29			18						18			14				6
Trial 1 (RF)	16		70	193			37						30			2				4
Trial 1 (RF)	17			144									57			2				241
Trial 1 (RF)	18			60									29			60
MEAN (Last 3 days)		18	11.6667	35.6667	14.3333	8.33333	19	59	15	7.66667	17	13.6667	20.3333	3.33333	67	6.33333	35	14	11.3333	11.3333	22.3333
SEM		10.5987	2.4037	29.1795	6.06447	27.6727	0.57735	30.8058	8.5049	5.23874	3	5.89727	14.8586	0.881917	50.9346	1.66667	10.583	7.57188	4.97773	2.4037	2.4037
Trial 2 (WM)	1	15	90	49	8	82	145	30	131	44	21	68	210	11	426	4	61	39	33	90	85
Trial 2 (WM)	2	30	16	301	4	33	89	51	12	35	111	7	61	22	33	49	26	62	173	162	145
Trial 2 (WM)	3	24	26	170	70	25	38	163	4	39	2	90	68	18	75	254	5	61	84	164	177
Trial 2 (WM)	4	17	28	17	14	31	51	39	7	7	48	92	31	6	164	32	14	4	33	4	31
Trial 2 (WM)	5	32	165	61	13	3	123	48	14	18	3	4	12	4	10	13	4	3	4	11	48
Trial 2 (WM)	6	14	78	47	82	4	20	81	13	1	50	28	39	3	63	4	24	12	1	24	68
Trial 2 (WM)	7	15	20	21	4	35	2	2	99	38	54	23	120	95	5	12	17	10	60	12	70
Trial 2 (WM)	8	49	68	7	19	21	44	41	7	4	56	118	61	9	48	2	28	3	5	19	64
Trial 2 (WM)	9	1	2	29	40	48	6	83	3	8	28	58	43	24	22	82	57	25	133	37	96
Trial 2 (WM)	10	72	10	22		13	4		35	87	8		56	230	10	27		37	105	8	120
Trial 2 (WM)	11		17	7		1	1				18		40		54	23				51
Trial 2 (WM)	12		2	27		1	10				10		62		2	5				30
Trial 2 (WM)	13		2	3		3	23				28		3		103	4				3
Trial 2 (WM)	14		5	57		10	24						7			14				1
Trial 2 (WM)	15		11	12			7						25			3				15
Trial 2 (WM)	16		108	21			22						4			1				3
Trial 2 (WM)	17			7									87			8				61
Trial 2 (WM)	18			243									32			11
Trial 3 (WM)	1	103	7	19	288	48	16	7	57	27	19	217	134	150	72	300	62	20	55	285	15
Trial 3 (WM)	2	18	122	184	35	50	169	57	110	236	57	156	20	47	116	27	130	30	30	128	340
Trial 3 (WM)	3	35	5	19	6	34	36	39	107	73	95	168	240	292	109	35	7	122	26	73	64
Trial 3 (WM)	4	100	103	35	39	47	197	4	16	2	62	9	62	10	158	10	8	10	78	25	52
Trial 3 (WM)	5	18	278	56	22	26	37	10	25	4	14	27	78	13	95	19	134	5	10	43	44
Trial 3 (WM)	6	4	19	21	60	12	180	13	2	5	1	29	150	7	16	47	88	79	54	72	15
Trial 3 (WM)	7	35	4	38	7	8	10	10	20	10	3	65	124	10	28	6	8	18	10	10	89
Trial 3 (WM)	8	141	35	31	43	22	5	14	1	8	8	8	1	15	1	3	27	14	135	9	50
Trial 3 (WM)	9	5	15	7	60	95	4	194	29	17	10	60	64	17	52	13	72	52	60	25	119
Trial 3 (WM)	10	60	2	23		13	9		47	24	7		6	40	90	2		33	56	23	65
Trial 3 (WM)	11		2	31		24	29				5		117		35	8				19
Trial 3 (WM)	12		27	29		18	77				35		152		23	37				40
Trial 3 (WM)	13		10	17		3	21				29		22		118	2				24
Trial 3 (WM)	14		23	18		109	5						24			1				1
Trial 3 (WM)	15		18	10			21						5			10				18
Trial 3 (WM)	16		31	5			37						87			3				14
Trial 3 (WM)	17			22									3			3				41
Trial 3 (WM)	18			37									52			39
Trial 4 (WM)	1	160	108	55	50	40	325	300	140	400	121	228	248	188	224	25	190	70	54	210	490
Trial 4 (WM)	2	164	300	86	228	50	480	76	114	180	2	40	87	82	56	77	58	170	50	3	230
Trial 4 (WM)	3	20	350	57	20	52	68	129	70	57	4	49	21	100	26	159	44	269	43	97	37
Trial 4 (WM)	4	92	14	18	3	29	5	202	13	17	19	10	139	115	9	35	2	90	8	157	78
Trial 4 (WM)	5	22	2	59	26	17	28	38	195	17	16	73	45	68	50	186	65	34	4	37	5
Trial 4 (WM)	6	8	195	38	106	71	3	72	163	81	4	62	220	87	10	25	42	18	13	39	2
Trial 4 (WM)	7	57	30	98	35	60	27	27	18	2	8	33	18	5	80	5	10	32	84	60	40
Trial 4 (WM)	8	88	180	100	88	25	1	2	4	2	21	170	27	10	6	25	8	12	53	56	18
Trial 4 (WM)	9	28	38	43	50	28	23	97	53	10	7	42	124	4	60	100	36	51	184	92	258
Trial 4 (WM)	10	134	1	20		27	2		62	120	10		35	51	27	14		83	95	47	80
Trial 4 (WM)	11		22	50		8	3				10		193		50	40				44
Trial 4 (WM)	12		14	35		14	5				21		24		9	4				52
Trial 4 (WM)	13		18	23		31	48				46		14		56	68				56
Trial 4 (WM)	14		9	8		56	8						10			7				28
Trial 4 (WM)	15		5	18			10						58			2				48
Trial 4 (WM)	16		210	37			112						37			13				27
Trial 4 (WM)	17			24									21			12				34
Trial 4 (WM)	18			94									116			30
DAY 1 (T1-4)		71	55	39	98.5	157.75	241.5	90.75	95	157.75	42.25	176.25	155.5	101.25	200.5	100.25	111.5	116	139.5	170.75	200
SEM		36.8624	25.7196	8.12404	63.9029	101.493	101.66	69.9302	23.4769	85.9868	26.4051	36.8609	48.0789	40.9214	82.8829	68.0837	31.1247	73.7236	92.3061	46.9102	104.742
DAY 1 (T2-4)		92.6667	68.3333	41	115.333	56.6667	162	112.333	109.333	157	53.6667	171	197.333	116.333	240.667	109.667	104.333	43	47.3333	195	196.667
SEM		42.1756	31.1038	11.1355	87.1805	12.8755	89.6047	94.0679	26.2953	121.599	33.6716	51.5978	33.5128	53.7969	102.53	95.3596	42.8343	14.5717	7.17248	56.7891	148.052
DAY 2 (T1-4)		77.25	111	224.75	78.5	45	318.5	86	60.5	182.25	45	54.25	52	53.5	105	39.5	62.25	77.75	66.25	78.25	197.75
SEM		33.7377	68.2471	55.8172	50.6499	4.06202	111.209	25.2356	29.77	53.0289	25.123	34.6515	14.3585	12.705	40.6263	15.3921	23.5668	31.4441	36.4197	39.3115	56.9215
DAY 2 (T2-4)		70.6667	146	190.333	89	44.3333	246	61.3333	78.6667	150.333	56.6667	67.6667	56	50.3333	68.3333	51	71.3333	87.3333	84.3333	97.6667	238.333
SEM		46.7951	82.8573	62.1459	70.0738	5.66667	119.257	7.5351	33.3533	59.8897	31.466	45.1823	19.5021	17.4005	24.7409	14.4684	30.7535	42.353	44.7077	48.3402	56.4456
DAY 3 (T1-4)		23.5	108	76.5	27.5	63.5	46.25	112.75	48.75	56.75	28	82	136.75	108.25	108.5	140.25	23.75	156.75	42.5	94.5	75
SEM		4.25245	81.2127	32.5333	14.4539	27.0878	7.39792	26.269	24.2466	6.95671	22.4165	31.9766	54.3037	64.0604	42.1001	45.7445	10.3068	44.0726	14.8464	25.5751	35.0927
DAY 3 (T2-4)		26.3333	127	82	32	37	47.3333	110.333	60.3333	56.3333	33.6667	102.333	109.667	136.667	70	149.333	18.6667	150.667	51	111.333	92.6667
SEM		4.48454	111.665	45.3468	19.4251	7.93725	10.3494	36.9925	30.1238	9.82061	30.6721	34.9014	66.5641	81.1939	24.0901	63.4043	12.6798	61.7315	17.2143	27.2295	42.881
DAY 4 (T1-4)		62	45.75	61.25	15	35.75	70.5	70.25	10.5	11	51.75	32.25	85	33.25	84.5	27.75	9.75	29	34.5	54	45.5
SEM		20.2031	19.7078	38.1409	8.37655	4.02854	43.2001	44.6251	2.39792	3.89444	12.5192	20.0182	23.9618	27.2989	44.1862	5.94944	3.0104	20.4042	15.3758	34.7922	12.6128
DAY 4 (T2-4)		69.6667	48.3333	23.3333	18.6667	35.6667	84.3333	81.6667	12	8.66667	43	37	77.3333	43.6667	110.333	25.6667	8	34.6667	39.6667	62	53.6667
SEM		26.4344	27.6305	5.84047	10.651	5.696	57.8773	61.0091	2.64575	4.40959	12.6623	27.5015	32.1057	35.6854	50.6963	7.88106	3.4641	27.7208	20.4803	47.8853	13.5933
DAY 5 (T1-4)		19.25	119.25	63.75	21.5	11.75	53.25	29.25	66.5	10.75	9	26.5	40.75	22	39.75	66.25	63.5	11	7.75	23.75	29
SEM		5.58831	63.6754	5.18612	2.95804	5.93542	23.3894	8.49877	42.9932	3.90246	3.48807	16.505	14.1267	15.4973	21.057	40.5984	26.8778	7.69199	2.25	9.56883	10.2551
DAY 5 (T2-4)		24	148.333	58.6667	20.3333	15.3333	62.6667	32	78	13	11	34.6667	45	28.3333	51.6667	72.6667	67.6667	14	6	30.3333	32.3333
SEM		4.16333	80.109	1.45297	3.84419	6.69162	30.2783	11.3725	58.5861	4.50925	4.04145	20.2841	19.0526	20.0028	24.5515	56.6931	37.5514	10.0167	2	9.82061	13.7154
DAY 6 (T1-4)		9	88.75	59	66.25	26.75	90	52.75	46.25	22	24.5	32.75	112.5	25.5	61.5	20.5	42	34.25	17.5	35.75	28
SEM		2.08167	37.5641	24.2728	18.9137	15.1073	45.6965	15.2991	38.9816	19.6893	12.7965	10.499	44.2314	20.5163	33.9669	10.0208	16.3911	15.2773	12.4666	13.6405	14.277
DAY 6 (T2-4)		8.66667	97.3333	35.3333	82.6667	29	67.6667	55.3333	59.3333	29	18.3333	39.6667	136.333	32.3333	29.6667	25.3333	51.3333	36.3333	22.6667	45	28.3333
SEM		2.90593	51.7183	7.62306	13.2832	21.1266	56.3807	21.3255	51.9305	26.0256	15.857	11.1704	52.6951	27.3577	16.7564	12.4141	19.0555	21.4035	16.0451	14.1774	20.1853
DAY 7 (T1-4)		30	14.75	42.25	29	48	17.5	26	36	14.75	21.25	31	69.25	29.5	29.5	8.75	13.25	18.5	48.5	22.75	59.75
SEM		10.2794	6.26332	19.3493	15.346	17.3061	6.88598	14.006	21.1936	7.95168	11.4846	12.9357	30.4723	21.8575	17.6847	1.88746	2.49583	4.78714	15.6711	12.4323	12.0442
DAY 7 (T2-4)		35.6667	18	52.3333	15.3333	34.3333	13	13	45.6667	16.6667	21.6667	40.3333	87.3333	36.6667	37.6667	7.66667	11.6667	20	51.3333	27.3333	66.3333
SEM		12.1289	7.57188	23.3548	9.8714	15.0148	7.37111	7.37111	26.6729	10.9138	16.231	12.6667	34.6859	29.2024	22.1836	2.18581	2.72845	6.4291	21.797	16.3435	14.2634
DAY 8 (T1-4)		79.25	92.25	39	40.25	18.25	15.5	18.75	14.75	6.75	26.25	79.25	23.5	9.25	55.75	7.75	17	7.75	88.75	22.75	56.5
SEM		23.1386	31.0976	20.9165	17.3079	4.49768	9.76815	8.15858	10.8195	2.42813	10.3471	38.9516	13.7447	2.46221	38.8724	5.76447	6.09645	3.06526	36.2822	11.3899	15.7771
DAY 8 (T2-4)		92.6667	94.3333	46	50	22.6667	16.6667	19	4	4.66667	28.3333	98.6667	29.6667	11.3333	18.3333	10	21	9.66667	64.3333	28	44
SEM		26.6604	43.8799	27.8747	20.2237	1.20185	13.7154	11.5326	1.73205	1.76383	14.3333	47.754	17.3718	1.85592	14.9034	7.50555	6.50641	3.38296	37.9532	14.2945	13.6137
DAY 9 (T1-4)		9.25	14.5	22.25	41	44.5	11.75	127	24.75	17	14	72.5	62	15	40.5	55.75	51	35.5	108.5	40.5	157.5
SEM		6.30311	8.37158	8.45946	9.88264	18.7994	4.32772	24.7891	10.8195	5.67157	4.74342	19.5853	22.7925	4.14327	9.17878	20.906	8.39643	9.50877	30.6934	18.1682	35.7829
DAY 9 (T2-4)		11.3333	18.3333	26.3333	50	57	11	124.667	28.3333	11.6667	15	53.3333	77	15	44.6667	65	55	42.6667	125.667	51.3333	157.667
SEM		8.41295	10.5251	10.4775	5.7735	19.8578	6.02771	34.9014	14.4376	2.72845	6.55744	5.696	24.2693	5.85947	11.5662	26.5141	10.4403	8.83805	35.983	20.6263	50.6041
DAY 10 (T1-4)		82.75	7	31.25		16.5	8.5		48.5	63.25	22.5		26.75	87	46.75	18		45	94	21.5	100.75
SEM		17.2597	3.34166	9.6036		3.5	3.79693		5.54527	24.1984	14.1804		11.6717	47.9183	17.7641	6.2849		12.8323	13.6687	9.20598	16.9969
DAY 10 (T2-4)		88.6667	4.33333	21.6667		17.6667	5		48	77	8.33333		32.3333	107	42.3333	14.3333		51	85.3333	26	88.3333
SEM		22.9298	2.848	0.881917		4.66667	2.08167		7.81025	28.1603	0.881917		14.4952	61.5819	24.3333	7.2188		16.0416	14.9481	11.3578	16.4148
DAY 11 (T1-4)			12	26.5		10.75	12.75				12.5		88.75		82.75	23.5				32.5
SEM			4.56435	9.24211		4.81966	6.6128				3.06866		41.8895		36.6455	6.53835				8.79867
DAY 11 (T2-4)			13.6667	29.3333		11	11				11		116.667		46.3333	23.6667				38
SEM			6.00925	12.441		6.80686	9.0185				3.78594		44.1676		5.78312	9.24362				9.71253
DAY 12 (T1-4)			14	46.25		10.25	28				22.75		72		88.5	13.5				33
SEM			5.11534	16.0072		3.70529	16.6283				5.17003		27.8209		77.29	7.8793				8.88819
DAY 12 (T2-4)			14.3333	30.3333		11	30.6667				22		79.3333		11.3333	15.3333				40.6667
SEM			7.2188	2.4037		5.1316	23.2116				7.23418		37.9532		6.17342	10.8372				6.35959
DAY 13 (T1-4)			9	12.75		10.25	25				33.25		11.5		128	20.5				22.75
SEM			3.41565	4.47912		6.92068	8.35663				4.26956		4.17333		38.0329	15.8824				11.9539
DAY 13 (T2-4)			10	14.3333		12.3333	30.6667				34.3333		13		92.3333	24.6667				27.6667
SEM			4.6188	5.92546		9.33333	8.68588				5.84047		5.50757		18.6756	21.6744				15.4092
DAY 14 (T1-4)			14.75	22		48.25	21						11.25			6.25				10.25
SEM			4.55293	11.9931		22.5993	9.61769						4.42295			2.86865				6.36887
DAY 14 (T2-4)			12.3333	27.6667		58.3333	12.3333						13.6667			7.33333				10
SEM			5.4569	14.9481		28.6026	5.89727						5.23874			3.75648				9
DAY 15 (T1-4)			13.5	17.25			14						26.5			7.25				21.75
SEM			3.42783	4.26956			3.2914						11.2879			2.86865				9.11386
DAY 15 (T2-4)			11.3333	13.3333			12.6667						29.3333			5				27
SEM			3.75648	2.4037			4.25572						15.4524			2.51661				10.5357
DAY 16 (T1-4)			104.75	64			52						39.5			4.75				12
SEM			38.4434	43.4933			20.3101						17.3518			2.78014				5.58271
DAY 16 (T2-4)			116.333	21			57						42.6667			5.66667				14.6667
SEM			51.8406	9.2376			27.8388						24.127			3.71184				6.93622
DAY 17 (T1-4)				49.25									42			6.25				94.25
SEM				31.8103									18.735			2.32289				49.25
DAY 17 (T2-4)				17.6667									37			7.66667				45.3333
SEM				5.36449									25.5343			2.60342				8.08977
DAY 18 (T1-4)				108.5									57.25			35
SEM				46.3366									20.2377			10.1735
DAY 18 (T2-4)				124.667									66.6667			26.6667
SEM				61.4121									25.3333			8.25295
MEAN DAYS (last 3) (T1-4)		30.0833	11	27	21.3333	26.4167	16.4167	70.75	41.0833	14.5833	20.5	46.9167	31.5833	26.9167	41.9167	13.4167	32.3333	24.75	19.9167	29.4167	34.1667
SEM		9.29104	4.34045	10.8264	8.59618	8.93235	9.01267	26.4643	28.1242	9.16205	8.85837	22.8333	12.139	21.1042	21.912	8.87678	13.3983	14.4578	10.0308	9.88026	12.3816
MEAN DAYS (last 3) (T2-4)		34.1111	10.7778	24.1111	23.6667	32.4444	15.5556	74.6667	49.7778	16.8889	21.6667	58	35.3333	34.7778	33.5556	15.7778	31.4444	28.3333	22.7778	35.4444	38.1111
SEM		3.85127	5.35869	7.75907	11.3068	8.57545	11.4373	36.458	46.8801	13.4518	12.3739	27.5624	16.2332	42.8515	16.2177	12.0893	17.8985	31.0506	11.7531	10.4938	25.5939
Hole Deviations (RM)		ChR2-Reminder					eYFP-Reminder					ChR2					eYFP
		MC-1 R	MC-2 R	MC-3 R	MC-4 R	MC-9 R	ME-3 R	ME-4 R	ME-5 R	ME-6 R	ME-1 R	MC-5	MC-6	MC-7	MC-8	MC-10	ME-2	ME-7	ME-8	ME-9	ME-10
Trial 1 (RF)	1	3	0	4	1	4	2	3	3	1	0	2	4	2	2	3	2	1	3	3	1
Trial 1 (RF)	2	2	0	3	2	2	2	1	0	2	3	0	1	1	3	3	0	1	4	0	2
Trial 1 (RF)	3	3	2	2	4	4	2	2	4	4	3	3	1	3	3	3	2	4	0	2	3
Trial 1 (RF)	4	0	1	2	0	2	2	2	2	1	1	0	1	0	2	1	1	2	1	1	2
Trial 1 (RF)	5	0	2	1	1	0	0	0	1	1	0	0	2	0	0	2	2	0	3	4	0
Trial 1 (RF)	6	2	1	4	4	4	3	2	2	0	3	2	1	1	2	2	0	3	0	3	3
Trial 1 (RF)	7	4	0	2	1	1	1	1	0	0	1	0	0	0	0	1	0	1	1	2	1
Trial 1 (RF)	8	2	1	2	1	0	3	2	2	0	1	1	0	0	3	0	0	1	0	0	1
Trial 1 (RF)	9	0	0	2	0	0	2	1	1	1	1	1	1	2	0	2	1	2	0	1	0
Trial 1 (RF)	10	1	4	1		4	2		4	2	1		3	2	3	1		2	2	1	2
Trial 1 (RF)	11		0	3		0	3				1		0		2	1				1
Trial 1 (RF)	12		1	2		0	0				4		2		1	1				0
Trial 1 (RF)	13		0	3		2	0				4		1		3	3				1
Trial 1 (RF)	14		1	0		1	1						0			1				1
Trial 1 (RF)	15		3	1			3						3			1				0
Trial 1 (RF)	16		3	1			1						1			0				0
Trial 1 (RF)	17			3									2			0				3
Trial 1 (RF)	18			2									3			3
MEAN (Last 3 days)		0.666667	1.33333	1.66667	1.66667	1.33333	1.66667	1.33333	1.66667	0.666667	1	1	1	0.333333	1	1.66667	1.66667	1.66667	1.33333	0.666667	1.66667
SEM		0.666667	1.33333	0.881917	1.20185	0.333333	0.881917	0.666667	0.333333	0.333333	0	1	0.57735	0.333333	1	0.666667	0.333333	0.881917	0.881917	0.333333	0.881917
Trial 2 (WM)	1	2	1	1	0	2	4	2	1	3	3	2	1	0	4	0	1	3	1	2	1
Trial 2 (WM)	2	1	0	1	0	2	1	0	0	1	1	0	1	2	2	1	0	3	2	1	1
Trial 2 (WM)	3	1	1	4	2	0	0	2	0	3	0	4	4	4	1	3	0	2	1	4	2
Trial 2 (WM)	4	2	3	3	3	4	2	2	1	2	3	4	2	3	2	3	3	2	2	0	3
Trial 2 (WM)	5	2	1	3	1	2	3	2	3	1	0	0	0	0	2	1	0	0	0	2	2
Trial 2 (WM)	6	2	1	2	1	0	3	2	2	0	3	1	1	0	1	1	2	3	0	2	1
Trial 2 (WM)	7	4	2	4	0	3	0	0	4	4	2	1	4	3	0	2	4	3	4	4	0
Trial 2 (WM)	8	2	3	0	0	1	0	3	3	3	1	4	2	1	2	1	1	1	3	4	4
Trial 2 (WM)	9	0	0	1	1	0	3	2	0	0	1	2	2	1	2	1	1	2	0	1	2
Trial 2 (WM)	10	2	2	2		1	3		1	1	1		1	2	0	2		1	2	1	1
Trial 2 (WM)	11		3	4		0	0				3		3		1	3				4
Trial 2 (WM)	12		0	0		0	0				1		4		0	0				2
Trial 2 (WM)	13		0	0		0	1				2		0		3	1				0
Trial 2 (WM)	14		0	2		1	3						0			1				0
Trial 2 (WM)	15		1	1			1						4			0				4
Trial 2 (WM)	16		2	1			1						0			0				0
Trial 2 (WM)	17			0									2			0				3
Trial 2 (WM)	18			1									2			0
Trial 3 (WM)	1	1	0	2	1	1	0	0	1	2	2	1	2	1	1	1	1	2	1	1	0
Trial 3 (WM)	2	3	1	2	3	4	4	3	3	3	4	3	2	2	3	3	2	2	3	2	4
Trial 3 (WM)	3	2	0	0	0	2	3	0	4	3	3	1	2	3	3	1	0	3	0	2	1
Trial 3 (WM)	4	2	2	2	1	1	1	0	1	2	1	0	3	4	1	0	3	2	4	4	2
Trial 3 (WM)	5	3	3	4	4	4	3	2	0	0	3	2	2	0	1	2	1	2	1	3	3
Trial 3 (WM)	6	0	1	2	1	0	2	0	0	3	0	2	3	0	0	1	1	2	3	4	0
Trial 3 (WM)	7	2	0	1	0	1	3	2	1	3	0	2	2	1	3	0	0	2	0	0	1
Trial 3 (WM)	8	1	1	0	0	2	1	0	0	2	0	0	0	2	0	0	0	1	1	0	1
Trial 3 (WM)	9	0	3	0	2	2	2	3	4	1	4	1	4	0	2	3	1	3	3	3	1
Trial 3 (WM)	10	2	0	0		0	2		1	2	1		0	2	0	0		1	0	1	1
Trial 3 (WM)	11		0	1		1	3				1		1		1	2				2
Trial 3 (WM)	12		1	1		1	2				1		1		2	3				1
Trial 3 (WM)	13		3	0		0	2				3		0		1	0				1
Trial 3 (WM)	14		3	1		3	0						2			0				0
Trial 3 (WM)	15		2	1			1						0			2				1
Trial 3 (WM)	16		0	1			4						4			0				1
Trial 3 (WM)	17			1									0			0				3
Trial 3 (WM)	18			3									2			3
Trial 4 (WM)	1	1	4	1	3	4	3	2	2	3	3	4	2	4	3	1	2	3	4	4	4
Trial 4 (WM)	2	2	2	4	1	2	2	4	2	3	0	2	2	4	2	3	1	2	3	0	2
Trial 4 (WM)	3	0	2	1	0	1	2	2	2	2	2	1	1	3	2	0	2	2	2	3	0
Trial 4 (WM)	4	2	0	0	0	2	0	1	2	1	2	2	2	2	2	2	0	3	0	2	1
Trial 4 (WM)	5	2	0	2	0	2	1	0	1	3	3	1	2	2	2	2	1	1	0	3	2
Trial 4 (WM)	6	0	2	3	1	1	0	0	2	2	0	1	1	3	0	1	4	2	0	3	0
Trial 4 (WM)	7	3	2	1	4	1	3	4	0	0	2	2	4	0	3	1	0	4	3	4	3
Trial 4 (WM)	8	2	1	4	1	3	2	0	0	0	4	1	4	0	0	2	0	0	3	4	0
Trial 4 (WM)	9	3	2	3	3	4	3	4	1	3	3	2	3	0	3	1	2	2	3	2	2
Trial 4 (WM)	10	1	0	1		2	0		1	1	0		4	4	1	2		1	3	4	2
Trial 4 (WM)	11		3	1		0	0				2		2		2	3				3
Trial 4 (WM)	12		0	0		2	0				2		4		0	0				2
Trial 4 (WM)	13		3	1		2	3				3		0		2	3				2
Trial 4 (WM)	14		0	0		3	0						3			0				1
Trial 4 (WM)	15		0	1			1						1			1				1
Trial 4 (WM)	16		2	0			1						1			1				1
Trial 4 (WM)	17			1									1			0				2
Trial 4 (WM)	18			1									1			2
DAY 1 (T1-4)		1.75	1.25	2	1.25	2.75	2.25	1.75	1.75	2.25	2	2.25	2.25	1.75	2.5	1.25	1.5	2.25	2.25	2.5	1.5
SEM		0.478714	0.946485	0.707107	0.629153	0.75	0.853913	0.629153	0.478714	0.478714	0.707107	0.629153	0.629153	0.853913	0.645497	0.629153	0.288675	0.478714	0.75	0.645497	0.866025
DAY 1 (T2-4)		1.33333	1.66667	1.33333	1.33333	2.33333	2.33333	1.33333	1.33333	2.66667	2.66667	2.33333	1.66667	1.66667	2.66667	0.666667	1.33333	2.66667	2	2.33333	1.66667
SEM		0.333333	1.20185	0.333333	0.881917	0.881917	1.20185	0.666667	0.333333	0.333333	0.333333	0.881917	0.333333	1.20185	0.881917	0.333333	0.333333	0.333333	1	0.881917	1.20185
DAY 2 (T1-4)		2	0.75	2.5	1.5	2.5	2.25	2	1.25	2.25	2	1.25	1.5	2.25	2.5	2.5	0.75	2	3	0.75	2.25
SEM		0.408248	0.478714	0.645497	0.645497	0.5	0.629153	0.912871	0.75	0.478714	0.912871	0.75	0.288675	0.629153	0.288675	0.5	0.478714	0.408248	0.408248	0.478714	0.629153
DAY 2 (T2-4)		2	1	2.33333	1.33333	2.66667	2.33333	2.33333	1.66667	2.33333	1.66667	1.66667	1.66667	2.66667	2.33333	2.33333	1	2.33333	2.66667	1	2.33333
SEM		0.57735	0.57735	0.881917	0.881917	0.666667	0.881917	1.20185	0.881917	0.666667	1.20185	0.881917	0.333333	0.666667	0.333333	0.666667	0.57735	0.333333	0.333333	0.57735	0.881917
DAY 3 (T1-4)		1.5	1.25	1.75	1.5	1.75	1.75	1.5	2.5	3	2	2.25	2	3.25	2.25	1.75	1	2.75	0.75	2.75	1.5
SEM		0.645497	0.478714	0.853913	0.957427	0.853913	0.629153	0.5	0.957427	0.408248	0.707107	0.75	0.707107	0.25	0.478714	0.75	0.57735	0.478714	0.478714	0.478714	0.645497
DAY 3 (T2-4)		1	1	1.66667	0.666667	1	1.66667	1.33333	2	2.66667	1.66667	2	2.33333	3.33333	2	1.33333	0.666667	2.33333	1	3	1
SEM		0.57735	0.57735	1.20185	0.666667	0.57735	0.881917	0.666667	1.1547	0.333333	0.881917	1	0.881917	0.333333	0.57735	0.881917	0.666667	0.333333	0.57735	0.57735	0.57735
DAY 4 (T1-4)		1.5	1.5	1.75	1	2.25	1.25	1.25	1.5	1.5	1.75	1.5	2	2.25	1.75	1.5	1.75	2.25	1.75	1.75	2
SEM		0.5	0.645497	0.629153	0.707107	0.629153	0.478714	0.478714	0.288675	0.288675	0.478714	0.957427	0.408248	0.853913	0.25	0.645497	0.75	0.25	0.853913	0.853913	0.408248
DAY 4 (T2-4)		2	1.66667	1.66667	1.33333	2.33333	1	1	1.33333	1.66667	2	2	2.33333	3	1.66667	1.66667	2	2.33333	2	2	2
SEM		0	0.881917	0.881917	0.881917	0.881917	0.57735	0.57735	0.333333	0.333333	0.57735	1.1547	0.333333	0.57735	0.333333	0.881917	1	0.333333	1.1547	1.1547	0.57735
DAY 5 (T1-4)		1.75	1.5	2.5	1.5	2	1.75	1	1.25	1.25	1.5	0.75	1.5	0.5	1.25	1.75	1	0.75	1	3	1.75
SEM		0.629153	0.645497	0.645497	0.866025	0.816497	0.75	0.57735	0.629153	0.629153	0.866025	0.478714	0.5	0.5	0.478714	0.25	0.408248	0.478714	0.707107	0.408248	0.629153
DAY 5 (T2-4)		2.33333	1.33333	3	1.66667	2.66667	2.33333	1.33333	1.33333	1.33333	2	1	1.33333	0.666667	1.66667	1.66667	0.666667	1	0.333333	2.66667	2.33333
SEM		0.333333	0.881917	0.57735	1.20185	0.666667	0.666667	0.666667	0.881917	0.881917	1	0.57735	0.666667	0.666667	0.333333	0.333333	0.333333	0.57735	0.333333	0.333333	0.333333
DAY 6 (T1-4)		1	1.25	2.75	1.75	1.25	2	1	1.5	1.25	1.5	1.5	1.5	1	0.75	1.25	1.75	2.5	0.75	3	1
SEM		0.57735	0.25	0.478714	0.75	0.946485	0.707107	0.57735	0.5	0.75	0.866025	0.288675	0.5	0.707107	0.478714	0.25	0.853913	0.288675	0.75	0.408248	0.707107
DAY 6 (T2-4)		0.666667	1.33333	2.33333	1	0.333333	1.66667	0.666667	1.33333	1.66667	1	1.33333	1.66667	1	0.333333	1	2.33333	2.33333	1	3	0.333333
SEM		0.666667	0.333333	0.333333	0	0.333333	0.881917	0.666667	0.666667	0.881917	1	0.333333	0.666667	1	0.333333	0	0.881917	0.333333	1	0.57735	0.333333
DAY 7 (T1-4)		3.25	1	2	1.25	1.5	1.75	1.75	1.25	1.75	1.25	1.25	2.5	1	1.5	1	1	2.5	2	2.5	1.25
SEM		0.478714	0.57735	0.707107	0.946485	0.5	0.75	0.853913	0.946485	1.03078	0.478714	0.478714	0.957427	0.707107	0.866025	0.408248	1	0.645497	0.912871	0.957427	0.629153
DAY 7 (T2-4)		3	1.33333	2	1.33333	1.66667	2	2	1.66667	2.33333	1.33333	1.66667	3.33333	1.33333	2	1	1.33333	3	2.33333	2.66667	1.33333
SEM		0.57735	0.666667	1	1.33333	0.666667	1	1.1547	1.20185	1.20185	0.666667	0.333333	0.666667	0.881917	1	0.57735	1.33333	0.57735	1.20185	1.33333	0.881917
DAY 8 (T1-4)		1.75	1.5	1.5	0.5	1.5	1.5	1.25	1.25	1.25	1.5	1.5	1.5	0.75	1.25	0.75	0.25	0.75	1.75	2	1.5
SEM		0.25	0.5	0.957427	0.288675	0.645497	0.645497	0.75	0.75	0.75	0.866025	0.866025	0.957427	0.478714	0.75	0.478714	0.25	0.25	0.75	1.1547	0.866025
DAY 8 (T2-4)		1.66667	1.66667	1.33333	0.333333	2	1	1	1	1.66667	1.66667	1.66667	2	1	0.666667	1	0.333333	0.666667	2.33333	2.66667	1.66667
SEM		0.333333	0.666667	1.33333	0.333333	0.57735	0.57735	1	1	0.881917	1.20185	1.20185	1.1547	0.57735	0.666667	0.57735	0.333333	0.333333	0.666667	1.33333	1.20185
DAY 9 (T1-4)		0.75	1.25	1.5	1.5	1.5	2.5	2.5	1.5	1.25	2.25	1.5	2.5	0.75	1.75	1.75	1.25	2.25	1.5	1.75	1.25
SEM		0.75	0.75	0.645497	0.645497	0.957427	0.288675	0.645497	0.866025	0.629153	0.75	0.288675	0.645497	0.478714	0.629153	0.478714	0.25	0.25	0.866025	0.478714	0.478714
DAY 9 (T2-4)		1	1.66667	1.33333	2	2	2.66667	3	1.66667	1.33333	2.66667	1.66667	3	0.333333	2.33333	1.66667	1.33333	2.33333	2	2	1.66667
SEM		1	0.881917	0.881917	0.57735	1.1547	0.333333	0.57735	1.20185	0.881917	0.881917	0.333333	0.57735	0.333333	0.333333	0.666667	0.333333	0.333333	1	0.57735	0.333333
DAY 10 (T1-4)		1.5	1.5	1		1.75	1.75		1.75	1.5	0.75		2	2.5	1	1.25		1.25	1.75	1.75	1.5
SEM		0.288675	0.957427	0.408248		0.853913	0.629153		0.75	0.288675	0.25		0.912871	0.5	0.707107	0.478714		0.25	0.629153	0.75	0.288675
DAY 10 (T2-4)		1.66667	0.666667	1		1	1.66667		1	1.33333	0.666667		1.66667	2.66667	0.333333	1.33333		1	1.66667	2	1.33333
SEM		0.333333	0.666667	0.57735		0.57735	0.881917		0	0.333333	0.333333		1.20185	0.666667	0.333333	0.666667		0	0.881917	1	0.333333
DAY 11 (T1-4)			1.5	2.25		0.25	1.5				1.75		1.5		1.5	2.25				2.5
SEM			0.866025	0.75		0.25	0.866025				0.478714		0.645497		0.288675	0.478714				0.645497
DAY 11 (T2-4)			2	2		0.333333	1				2		2		1.33333	2.66667				3
SEM			1	1		0.333333	1				0.57735		0.57735		0.333333	0.333333				0.57735
DAY 12 (T1-4)			0.5	0.75		0.75	0.5				2		2.75		0.75	1				1.25
SEM			0.288675	0.478714		0.478714	0.5				0.707107		0.75		0.478714	0.707107				0.478714
DAY 12 (T2-4)			0.333333	0.333333		1	0.666667				1.33333		3		0.666667	1				1.66667
SEM			0.333333	0.333333		0.57735	0.666667				0.333333		1		0.666667	1				0.333333
DAY 13 (T1-4)			1.5	1		1	1.5				3		0.25		2.25	1.75				1
SEM			0.866025	0.707107		0.57735	0.645497				0.408248		0.25		0.478714	0.75				0.408248
DAY 13 (T2-4)			2	0.333333		0.666667	2				2.66667		0		2	1.33333				1
SEM			1	0.333333		0.666667	0.57735				0.333333		0		0.57735	0.881917				0.57735
DAY 14 (T1-4)			1	0.75		2	1						1.25			0.5				0.5
SEM			0.707107	0.478714		0.57735	0.707107						0.75			0.288675				0.288675
DAY 14 (T2-4)			1	1		2.33333	1						1.66667			0.333333				0.333333
SEM			1	0.57735		0.666667	1						0.881917			0.333333				0.333333
DAY 15 (T1-4)			1.5	1			1.5						2			1				1.5
SEM			0.645497	0			0.5						0.912871			0.408248				0.866025
DAY 15 (T2-4)			1	1			1						1.66667			1				2
SEM			0.57735	0			0						1.20185			0.57735				1
DAY 16 (T1-4)			1.75	0.75			1.75						1.5			0.25				0.5
SEM			0.629153	0.25			0.75						0.866025			0.25				0.288675
DAY 16 (T2-4)			1.33333	0.666667			2						1.66667			0.333333				0.666667
SEM			0.666667	0.333333			1						1.20185			0.333333				0.333333
DAY 17 (T1-4)				1.25									1.25			0				2.75
SEM				0.629153									0.478714			0				0.25
DAY 17 (T2-4)				0.666667									1			0				2.66667
SEM				0.333333									0.57735			0				0.333333
DAY 18 (T1-4)				1.75									2			2
SEM				0.478714									0.408248			0.707107
DAY 18 (T2-4)				1.66667									1.66667			1.66667
SEM				0.666667									0.333333			0.881917
MEAN DAYS (last 3) (T1-4)		1.41667	0.738417	0.833333	1.33333	1.58333	1.25	1.25	1.41667	1.33333	1.66667	1.5	1.41667	1.25	1.5	1.08333	1.25	1.83333	1.16667	1.58333	1.58333
SEM		0.568834	1.41667	0.554845	0.84352	0.818946	0.665059	0.518688	0.472609	0.555943	0.698246	0.728714	0.583333	0.687006	0.748393	0.581927	0.578533	0.33913	0.77034	0.51082	0.581503
MEAN DAYS (last 3) (T2-4)		1.66667	1.23581	0.555556	1.22222	1.66667	1.11111	1.22222	1.33333	1.55556	1.88889	1.66667	1.55556	1.55556	1.66667	0.888889	1.11111	1.88889	1.11111	1.88889	1.55556
SEM		0.333333	1.11111	0.414672	0.916811	0.7698	0.849528	0.636895	0.627306	0.699056	0.916811	0.910684	0.627306	0.748006	0.666667	0.738417	0.666667	0.414672	0.829345	0.496011	0.414672
Reference Errors (RM)		ChR2-Reminder					eYFP-Reminder					ChR2					eYFP
		MC-1 R	MC-2 R	MC-3 R	MC-4 R	MC-9 R	ME-3 R	ME-4 R	ME-5 R	ME-6 R	ME-1 R	MC-5	MC-6	MC-7	MC-8	MC-10	ME-2	ME-7	ME-8	ME-9	ME-10
Trial 1 (RF)	1	0	0	1	2	6	5	1	1	3	0	3	1	1	1	3	3	5	6	3	5
Trial 1 (RF)	2	6	0	3	4	2	4	5	0	6	1	0	3	4	6	0	1	2	1	0	1
Trial 1 (RF)	3	1	3	2	1	2	4	2	1	2	2	1	5	2	6	2	2	4	0	1	2
Trial 1 (RF)	4	0	2	3	0	1	1	1	1	2	5	0	5	0	1	3	1	1	1	1	2
Trial 1 (RF)	5	0	2	2	3	0	0	0	3	1	0	0	3	0	0	6	1	0	1	1	0
Trial 1 (RF)	6	1	4	5	1	2	6	1	1	0	3	1	3	1	6	1	0	4	0	2	2
Trial 1 (RF)	7	0	0	1	4	3	2	1	0	0	2	0	0	0	0	2	0	2	1	1	1
Trial 1 (RF)	8	3	2	1	2	0	2	1	3	0	2	2	0	0	4	0	0	3	0	0	4
Trial 1 (RF)	9	0	0	1	0	0	2	3	3	2	1	5	3	1	0	2	3	1	0	1	0
Trial 1 (RF)	10	3	3	4		1	3		2	2	3		1	1	2	3		2	2	1	3
Trial 1 (RF)	11		0	2		0	1				3		0		5	4				1
Trial 1 (RF)	12		1	1		0	0				2		2		5	1				0
Trial 1 (RF)	13		0	1		1	0				3		1		2	2				1
Trial 1 (RF)	14		1	0		2	1						0			1				1
Trial 1 (RF)	15		1	3			1						2			2				0
Trial 1 (RF)	16		4	4			3						3			0				0
Trial 1 (RF)	17			0									1			0				6
Trial 1 (RF)	18			2									1			5
MEAN (Last 3 days)		0.333333	1	0.666667	1.33333	0.333333	1.33333	1	1.66667	1	1.66667	0.333333	1	0.333333	1.33333	1.33333	1.33333	1.66667	0.666667	0.666667	1.33333
SEM		0.333333	1	0.333333	0.881917	1	0.881917	0.57735	0.666667	0.57735	0.333333	0.333333	0.57735	0.333333	1.33333	0.333333	0.333333	1.20185	0.333333	0.333333	0.666667
Trial 2 (WM)	1	1	3	2	0	4	4	1	6	3	1	5	5	0	5	0	3	3	3	3	2
Trial 2 (WM)	2	3	0	4	0	2	4	0	0	3	5	0	2	2	2	3	0	2	2	5	4
Trial 2 (WM)	3	2	1	4	4	0	0	5	0	2	0	1	1	1	3	4	0	3	1	3	6
Trial 2 (WM)	4	1	2	1	2	2	4	1	1	1	5	4	2	1	6	5	2	1	3	0	2
Trial 2 (WM)	5	3	5	2	2	0	4	1	1	3	0	0	0	0	2	2	0	0	0	2	1
Trial 2 (WM)	6	1	4	2	2	0	3	1	2	0	4	2	2	0	5	1	1	2	0	2	3
Trial 2 (WM)	7	0	1	2	0	1	0	0	6	3	3	3	2	3	0	2	1	2	1	2	0
Trial 2 (WM)	8	1	4	0	0	3	4	2	1	1	4	3	3	1	2	1	2	1	1	2	3
Trial 2 (WM)	9	0	0	1	3	0	2	1	0	0	4	3	4	1	1	5	3	1	0	3	1
Trial 2 (WM)	10	3	1	1		2	1		1	4	1		2	6	0	2		3	3	1	4
Trial 2 (WM)	11		3	1		0	0				3		2		3	3				2
Trial 2 (WM)	12		0	0		0	0				1		1		0	0				1
Trial 2 (WM)	13		0	0		0	1				2		0		6	1				0
Trial 2 (WM)	14		0	1		2	1						0			2				0
Trial 2 (WM)	15		1	2			1						2			0				1
Trial 2 (WM)	16		2	2			1						0			0				0
Trial 2 (WM)	17			0									2			0				3
Trial 2 (WM)	18			6									1			0
Trial 3 (WM)	1	3	1	1	6	3	0	0	3	2	1	6	4	5	3	6	4	2	4	5	0
Trial 3 (WM)	2	1	2	3	2	3	4	1	5	4	2	5	2	4	3	1	4	3	2	3	6
Trial 3 (WM)	3	2	0	0	0	1	0	0	3	2	5	4	4	4	3	0	0	4	0	4	3
Trial 3 (WM)	4	4	4	3	3	3	5	0	1	1	6	0	1	1	6	0	0	0	5	2	3
Trial 3 (WM)	5	2	4	2	1	1	2	1	0	0	2	1	4	0	5	1	3	1	1	2	1
Trial 3 (WM)	6	0	2	1	2	0	6	0	0	1	0	1	4	0	0	3	4	5	4	3	0
Trial 3 (WM)	7	1	0	1	0	1	0	1	1	1	0	4	5	1	2	0	0	1	0	0	3
Trial 3 (WM)	8	3	3	0	0	0	1	0	0	1	0	0	0	1	0	0	0	2	2	0	2
Trial 3 (WM)	9	0	1	0	3	3	0	4	2	0	2	1	5	0	0	2	3	2	2	2	1
Trial 3 (WM)	10	3	0	0		0	2		4	1	1		0	1	0	0		1	0	1	3
Trial 3 (WM)	11		0	1		1	2				1		5		2	2				2
Trial 3 (WM)	12		2	3		1	3				3		4		3	2				1
Trial 3 (WM)	13		1	0		0	1				3		0		4	0				1
Trial 3 (WM)	14		1	1		4	0						2			0				0
Trial 3 (WM)	15		1	1			2						0			1				1
Trial 3 (WM)	16		0	1			3						6			0				1
Trial 3 (WM)	17			0									0			0				1
Trial 3 (WM)	18			1									2			2
Trial 4 (WM)	1	5	1	3	2	2	4	5	5	5	5	5	4	5	3	2	5	3	1	5	5
Trial 4 (WM)	2	5	6	3	4	3	7	2	4	4	0	2	1	3	1	3	3	3	1	0	2
Trial 4 (WM)	3	0	4	3	0	1	0	5	3	2	1	2	1	4	1	3	1	6	1	1	0
Trial 4 (WM)	4	3	0	0	0	1	0	4	1	1	2	1	2	3	1	3	0	2	0	5	4
Trial 4 (WM)	5	1	0	2	0	1	1	0	3	1	2	3	2	3	1	4	2	2	0	1	1
Trial 4 (WM)	6	0	6	2	2	2	0	0	5	3	0	3	5	3	0	1	1	2	0	1	0
Trial 4 (WM)	7	1	2	3	1	3	2	2	0	0	1	1	1	0	3	1	0	3	0	4	1
Trial 4 (WM)	8	2	4	3	1	1	0	0	0	0	2	3	1	0	0	1	0	0	1	1	0
Trial 4 (WM)	9	1	2	2	3	2	2	3	3	0	1	1	4	0	4	5	1	1	2	4	3
Trial 4 (WM)	10	2	0	1		1	0		4	5	0		1	2	2	2		2	2	2	1
Trial 4 (WM)	11		1	3		0	0				2		5		2	3				3
Trial 4 (WM)	12		0	0		1	0				3		1		0	0				2
Trial 4 (WM)	13		1	3		1	2				3		0		1	3				4
Trial 4 (WM)	14		0	0		4	0						1			0				2
Trial 4 (WM)	15		0	2			1						3			1				1
Trial 4 (WM)	16		5	1			4						2			0				1
Trial 4 (WM)	17			0									1			0				2
Trial 4 (WM)	18			4									5			3
DAY 1 (T1-4)		3	1.66667	2	2.66667	3	2.66667	2	4.66667	3.33333	2.33333	5.33333	4.33333	3.33333	3.66667	2.66667	4	2.66667	2.66667	4.33333	2.33333
SEM		1	0.57735	0.5	1.52753	0.5	1.1547	1.32288	0.763763	0.763763	1.1547	0.288675	0.288675	1.44338	0.57735	1.52753	0.5	0.288675	0.763763	0.57735	1.25831
DAY 1 (T2-4)		3	1.66667	2	2.66667	3	2.66667	2	4.66667	3.33333	2.33333	5.33333	4.33333	3.33333	3.66667	2.66667	4	2.66667	2.66667	4.33333	2.33333
SEM		1.1547	0.666667	0.57735	1.76383	0.57735	1.33333	1.52753	0.881917	0.881917	1.33333	0.333333	0.333333	1.66667	0.666667	1.76383	0.57735	0.333333	0.881917	0.666667	1.45297
DAY 2 (T1-4)		3	2.66667	3.33333	2	2.66667	5	1	3	3.66667	2.33333	2.33333	1.66667	3	2	2.33333	2.33333	2.66667	1.66667	2.66667	4
SEM		1	1.52753	0.288675	1	0.288675	0.866025	0.5	1.32288	0.288675	1.25831	1.25831	0.288675	0.5	0.5	0.57735	1.04083	0.288675	0.288675	1.25831	1
DAY 2 (T2-4)		3	2.66667	3.33333	2	2.66667	5	1	3	3.66667	2.33333	2.33333	1.66667	3	2	2.33333	2.33333	2.66667	1.66667	2.66667	4
SEM		1.1547	1.76383	0.333333	1.1547	0.333333	1	0.57735	1.52753	0.333333	1.45297	1.45297	0.333333	0.57735	0.57735	0.666667	1.20185	0.333333	0.333333	1.45297	1.1547
DAY 3 (T1-4)		1	1.25	2	1.5	2	1.25	2.75	1.75	2.25	1.5	2.5	1.75	2.5	2	2.5	1	4.5	2	2.75	3.5
SEM		0.57735	0.946485	0.912871	0.957427	1.35401	1.25	1.31498	0.75	0.25	1.19024	0.645497	0.75	0.866025	0.57735	0.866025	0.707107	0.645497	1.35401	0.629153	1.32288
DAY 3 (T2-4)		1.33333	1.66667	2.33333	1.33333	0.666667	0	3.33333	2	2	2	2.33333	2	3	2.33333	2.33333	0.333333	4.33333	0.666667	2.66667	3
SEM		0.666667	1.20185	1.20185	1.33333	0.333333	0	1.66667	1	0	1.52753	0.881917	1	1	0.666667	1.20185	0.333333	0.881917	0.333333	0.881917	1.73205
DAY 4 (T1-4)		3.5	1.5	1.75	2.25	2	3.25	2.5	0.75	2.25	3.5	1.25	2	2.25	4.75	2	0.75	1.25	2.25	1.75	2.5
SEM		1.04083	0.957427	0.75	0.853913	0.408248	1.10868	1.19024	0.25	1.25	1.19024	0.946485	0.408248	0.75	1.25	1.22474	0.478714	0.478714	1.10868	1.18145	0.645497
DAY 4 (T2-4)		2.66667	2	1.33333	1.66667	2	3	1.66667	1	1	4.33333	1.66667	1.66667	1.66667	4.33333	2.66667	0.666667	1	2.66667	2.33333	3
SEM		0.881917	1.1547	0.881917	0.881917	0.57735	1.52753	1.20185	0	0	1.20185	1.20185	0.333333	0.666667	1.66667	1.45297	0.666667	0.57735	1.45297	1.45297	0.57735
DAY 5 (T1-4)		1.5	2.75	2	1.5	0.5	1.75	0.5	1.75	1.25	1	1	2.25	0.75	2	3.25	1.5	0.75	0.5	1.5	0.75
SEM		0.645497	1.10868	0	0.645497	0.288675	0.853913	0.288675	0.75	0.629153	0.57735	0.707107	0.853913	0.75	1.08012	1.10868	0.645497	0.478714	0.288675	0.288675	0.25
DAY 5 (T2-4)		2	3	2	1	0.666667	2.33333	0.666667	1.33333	1.33333	1.33333	1.33333	2	1	2.66667	2.33333	1.66667	1	0.333333	1.66667	1
SEM		0.57735	1.52753	0	0.57735	0.333333	0.881917	0.333333	0.881917	0.881917	0.666667	0.881917	1.1547	1	1.20185	0.881917	0.881917	0.57735	0.333333	0.333333	0
DAY 6 (T1-4)		0.5	4	2.5	1.75	1	3.75	0.5	2	1	1.75	1.75	3.5	1	2.75	1.5	1.5	3.25	1	2	1.25
SEM		0.57735	2	0.57735	0	1.1547	3	0.57735	2.51661	1.52753	2.3094	1	1.52753	1.73205	2.88675	1.1547	1.73205	1.73205	2.3094	1	1.73205
DAY 6 (T2-4)		0.333333	4	1.66667	2	0.666667	3	0.333333	2.33333	1.33333	1.33333	2	3.66667	1	1.66667	1.66667	2	3	1.33333	2	1
SEM		0.333333	1.1547	0.333333	0	0.666667	1.73205	0.333333	1.45297	0.881917	1.33333	0.57735	0.881917	1	1.66667	0.666667	1	1	1.33333	0.57735	1
DAY 7 (T1-4)		0.5	0.75	1.75	1.25	2	1	1	1.75	1	1.5	2	2	1	1.25	1.25	0.25	2	0.5	1.75	1.25
SEM		0.288675	0.478714	0.478714	0.946485	0.57735	0.57735	0.408248	1.43614	0.707107	0.645497	0.912871	1.08012	0.707107	0.75	0.478714	0.25	0.408248	0.288675	0.853913	0.629153
DAY 7 (T2-4)		0.666667	1	2	0.333333	1.66667	0.666667	1	2.33333	1.33333	1.33333	2.66667	2.66667	1.33333	1.66667	1	0.333333	2	0.333333	2	1.33333
SEM		0.333333	0.57735	0.57735	0.333333	0.666667	0.666667	0.57735	1.85592	0.881917	0.881917	0.881917	1.20185	0.881917	0.881917	0.57735	0.333333	0.57735	0.333333	1.1547	0.881917
DAY 8 (T1-4)		2.25	3.25	1	0.75	1	1.75	0.75	1	0.5	2	2	1	0.5	1.5	0.5	0.5	1.5	1	0.75	2.25
SEM		0.478714	0.478714	0.707107	0.478714	0.707107	0.853913	0.478714	0.707107	0.288675	0.816497	0.707107	0.707107	0.288675	0.957427	0.288675	0.5	0.645497	0.408248	0.478714	0.853913
DAY 8 (T2-4)		2	3.66667	1	0.333333	1.33333	1.66667	0.666667	0.333333	0.666667	2	2	1.33333	0.666667	0.666667	0.666667	0.666667	1	1.33333	1	1.66667
SEM		0.57735	0.333333	1	0.333333	0.881917	1.20185	0.666667	0.333333	0.333333	1.1547	1	0.881917	0.333333	0.666667	0.333333	0.666667	0.57735	0.333333	0.57735	0.881917
DAY 9 (T1-4)		0.25	0.75	1	2.25	1.25	1.5	2.75	2	0.5	2	2.5	4	0.5	1.25	3.5	2.5	1.25	1	2.5	1.25
SEM		0.25	0.478714	0.408248	0.75	0.75	0.5	0.629153	0.707107	0.5	0.707107	0.957427	0.408248	0.288675	0.946485	0.866025	0.5	0.25	0.57735	0.645497	0.629153
DAY 9 (T2-4)		0.333333	1	1	3	1.66667	1.33333	2.66667	1.66667	0	2.33333	1.66667	4.33333	0.333333	1.66667	4	2.33333	1.33333	1.33333	3	1.66667
SEM		0.333333	0.57735	0.57735	0	0.881917	0.666667	0.881917	0.881917	0	0.881917	0.666667	0.333333	0.333333	1.20185	1	0.666667	0.333333	0.666667	0.57735	0.666667
DAY 10 (T1-4)		2.75	1	1.5		1	1.5		2.75	3	1.25		1	2.5	1	1.75		2	1.75	1.25	2.75
SEM		0.25	0.707107	0.866025		0.408248	0.645497		0.75	0.912871	0.629153		0.408248	1.19024	0.57735	0.629153		0.408248	0.629153	0.25	0.629153
DAY 10 (T2-4)		2.66667	0.333333	0.666667		1	1		3	3.33333	0.666667		1	3	0.666667	1.33333		2	1.66667	1.33333	2.66667
SEM		0.333333	0.333333	0.333333		0.57735	0.57735		1	1.20185	0.333333		0.57735	1.52753	0.666667	0.666667		0.57735	0.881917	0.333333	0.881917
DAY 11 (T1-4)			1	1.75		0.25	0.75				2.25		3		3	3				2
SEM			0.707107	0.478714		0.25	0.478714				0.478714		1.22474		0.707107	0.408248				0.408248
DAY 11 (T2-4)			1.33333	1.66667		0.333333	0.666667				2		4		2.33333	2.66667				2.33333
SEM			0.881917	0.666667		0.333333	0.666667				0.57735		1		0.333333	0.333333				0.333333
DAY 12 (T1-4)			0.75	1		0.5	0.75				2.25		2		2	0.75				1
SEM			0.478714	0.707107		0.288675	0.75				0.478714		0.707107		1.22474	0.478714				0.408248
DAY 12 (T2-4)			0.666667	1		0.666667	1				2.33333		2		1	0.666667				1.33333
SEM			0.666667	1		0.333333	1				0.666667		1		1	0.666667				0.333333
DAY 13 (T1-4)			0.5	1		0.5	1				2.75		0.25		3.25	1.5				1.5
SEM			0.288675	0.707107		0.288675	0.408248				0.25		0.25		1.10868	0.645497				0.866025
DAY 13 (T2-4)			0.666667	1		0.333333	1.33333				2.66667		0		3.66667	1.33333				1.66667
SEM			0.333333	1		0.333333	0.333333				0.333333		0		1.45297	0.881917				1.20185
DAY 14 (T1-4)			0.5	0.5		3	0.5				#DIV/0!		0.75		#DIV/0!	0.75				0.75
SEM			0.288675	0.288675		0.57735	0.288675				#DIV/0!		0.478714		#DIV/0!	0.478714				0.478714
DAY 14 (T2-4)			0.333333	0.666667		3.33333	0.333333				#DIV/0!		1		#DIV/0!	0.666667				0.666667
SEM			0.333333	0.333333		0.666667	0.333333				#DIV/0!		0.57735		#DIV/0!	0.666667				0.666667
DAY 15 (T1-4)			0.75	2			1.25						1.75			1				0.75
SEM			0.25	0.408248			0.25						0.629153			0.408248				0.25
DAY 15 (T2-4)			0.666667	1.66667			1.33333						1.66667			0.666667				1
SEM			0.333333	0.333333			0.333333						0.881917			0.333333				0
DAY 16 (T1-4)			2.75	2			2.75						2.75			0				0.5
SEM			1.10868	0.707107			0.629153						1.25			0				0.288675
DAY 16 (T2-4)			2.33333	1.33333			2.66667						2.66667			0				0.666667
SEM			1.45297	0.333333			0.881917						1.76383			0				0.333333
DAY 17 (T1-4)				0									1			0				3
SEM				0									0.408248			0				1.08012
DAY 17 (T2-4)				0									1			0				2
SEM				0									0.57735			0				0.57735
DAY 18 (T1-4)				3.25									2.25			2.5
SEM				1.10868									0.946485			1.04083
DAY 18 (T2-4)				3.66667									2.66667			1.66667
SEM				1.45297									1.20185			0.881917
MEAN DAYS (last 3) (T1-4)		1.83333	0.916667	0.833333	1.75	1.08333	1	1.91667	1.5	1.5	1.83333	1.58333	1	1.33333	1.33333	1	1.08333	1.75	1.25	1.5	1.5
SEM		0.75456	0.630976	0.56763	0.818946	0.621785	0.624737	0.931297	1.1722	1.13556	0.723034	0.766363	0.478607	1.07735	0.884637	0.534308	0.610439	0.896493	1.23558	0.560841	0.875849
MEAN DAYS (last 3) (T2-4)		1.66667	0.888889	0.888889	1.33333	1.33333	0.888889	1.88889	1.55556	1.22222	1.88889	1.77778	1	1.22222	1.33333	0.888889	0.888889	1.66667	1.44444	1.77778	1.66667
SEM		0.597534	0.597534	0.777778	0.930867	0.780395	0.748006	1.06728	0.778294	0.587945	0.972845	0.988562	0.525783	0.888889	0.916811	0.738417	0.627306	0.718234	1.03988	0.622839	0.525783
Repeated Reference Errors (WM)		ChR2-Reminder					eYFP-Reminder					ChR2					eYFP
		MC-1 R	MC-2 R	MC-3 R	MC-4 R	MC-9 R	ME-3 R	ME-4 R	ME-5 R	ME-6 R	ME-1 R	MC-5	MC-6	MC-7	MC-8	MC-10	ME-2	ME-7	ME-8	ME-9	ME-10
Trial 1 (RF)	1	0	0	0	0	18	7	1	0	4	0	7	0	3	1	2	1	15	16	3	2
Trial 1 (RF)	2	2	0	8	0	1	3	2	0	9	0	0	1	5	3	0	0	0	0	0	0
Trial 1 (RF)	3	0	0	0	0	0	4	1	0	2	0	0	6	0	11	4	1	5	0	0	0
Trial 1 (RF)	4	0	1	2	0	0	0	0	0	1	5	0	5	0	0	0	0	0	0	0	0
Trial 1 (RF)	5	0	0	1	0	0	0	0	1	0	0	0	0	0	0	3	0	0	0	0	0
Trial 1 (RF)	6	0	1	2	0	0	8	0	0	0	3	0	0	0	9	0	0	1	0	0	0
Trial 1 (RF)	7	0	0	0	0	10	1	1	0	0	1	0	0	0	0	0	0	0	2	0	1
Trial 1 (RF)	8	0	6	0	0	0	0	0	2	0	1	0	0	0	2	0	0	0	0	0	1
Trial 1 (RF)	9	0	0	0	0	0	0	3	1	2	0	5	0	0	0	3	0	0	0	0	0
Trial 1 (RF)	10	1	0	4		0	0		4	0	2		0	0	0	3		1	0	0	2
Trial 1 (RF)	11		0	0		0	0				1		0		1	0				0
Trial 1 (RF)	12		0	0		0	0				1		0		5	0				0
Trial 1 (RF)	13		0	0		0	0				0		0		0	0				0
Trial 1 (RF)	14		1	0		0	1						0			0				0
Trial 1 (RF)	15		1	0			1						0			0				0
Trial 1 (RF)	16		0	1			1						0			0				0
Trial 1 (RF)	17			0									0			0				13
Trial 1 (RF)	18			0									1			2
MEAN (Last 3 days)		0	0	0	0	0	0	0.333333	0.333333	0.333333	0.666667	0	0	0	0.666667	0	0.333333	0.333333	0	0	0
SEM		0	0	0	0	3.33333	0	0.333333	0.333333	0.333333	0.333333	0	0	0	0.666667	0	0.333333	0.333333	0	0	0
Trial 2 (WM)	1	0	0	1	0	2	2	0	2	0	0	1	0	0	8	0	0	1	0	1	0
Trial 2 (WM)	2	0	0	5	0	0	2	0	0	1	2	0	1	0	1	2	0	0	5	2	0
Trial 2 (WM)	3	0	0	4	1	0	0	1	0	0	0	0	0	0	1	9	0	1	0	0	3
Trial 2 (WM)	4	0	0	0	0	0	0	0	0	0	1	0	0	0	12	1	0	0	0	0	0
Trial 2 (WM)	5	0	6	0	0	0	2	0	0	0	0	0	0	0	0	0	0	0	0	0	0
Trial 2 (WM)	6	0	2	1	0	0	0	0	1	0	1	0	0	0	2	0	0	0	0	0	0
Trial 2 (WM)	7	0	0	0	0	0	0	0	5	0	3	0	0	0	0	0	0	0	0	0	0
Trial 2 (WM)	8	0	1	0	0	0	5	0	0	0	2	1	1	1	1	0	0	0	0	0	2
Trial 2 (WM)	9	0	0	0	0	0	0	0	0	0	1	2	1	0	0	8	1	0	0	0	0
Trial 2 (WM)	10	2	1	0		0	0		0	1	0		0	8	0	1		0	2	0	2
Trial 2 (WM)	11		1	0		0	0				0		0		2	1				1
Trial 2 (WM)	12		1	0		0	0				0		0		0	0				0
Trial 2 (WM)	13		0	0		0	0				0		0		2	0				0
Trial 2 (WM)	14		0	2		0	1						0			0				0
Trial 2 (WM)	15		0	0			0						0			0				0
Trial 2 (WM)	16		0	0			0						0			0				0
Trial 2 (WM)	17			0									0			0				0
Trial 2 (WM)	18			6									0			0
Trial 3 (WM)	1	3	0	0	10	1	0	0	1	0	0	10	6	4	1	2	0	0	2	5	0
Trial 3 (WM)	2	0	3	4	0	0	4	0	2	4	2	4	0	0	0	2	6	0	0	0	2
Trial 3 (WM)	3	0	0	0	0	0	0	0	1	1	4	0	2	2	1	2	0	1	0	1	0
Trial 3 (WM)	4	0	2	0	0	0	11	0	0	0	3	0	0	0	3	0	0	0	3	0	1
Trial 3 (WM)	5	0	5	0	0	0	0	0	0	0	0	0	0	0	4	0	2	0	1	0	0
Trial 3 (WM)	6	0	0	0	0	0	9	0	0	0	0	0	5	0	0	3	1	3	3	0	0
Trial 3 (WM)	7	0	0	0	0	0	0	0	0	0	0	0	1	0	1	0	0	0	0	0	0
Trial 3 (WM)	8	2	1	0	0	0	0	0	0	0	0	0	0	0	0	0	0	0	0	0	0
Trial 3 (WM)	9	0	0	0	1	1	0	0	0	0	0	1	0	0	0	0	0	0	0	0	1
Trial 3 (WM)	10	0	0	0		0	0		0	0	0		0	0	0	0		0	0	0	0
Trial 3 (WM)	11		0	0		0	1				0		2		1	0				0
Trial 3 (WM)	12		0	0		1	2				0		3		0	0				1
Trial 3 (WM)	13		0	0		0	0				0		0		3	0				0
Trial 3 (WM)	14		1	1		2	0						0			0				0
Trial 3 (WM)	15		0	0			0						0			0				0
Trial 3 (WM)	16		0	0			0						0			0				0
Trial 3 (WM)	17			0									0			0				0
Trial 3 (WM)	18			0									0			0
Trial 4 (WM)	1	4	2	0	0	0	4	1	2	7	3	3	5	4	5	0	0	2	0	5	7
Trial 4 (WM)	2	4	4	0	2	0	2	1	2	1	0	0	0	0	1	0	0	0	0	0	0
Trial 4 (WM)	3	0	2	0	0	0	0	2	0	0	0	0	1	0	0	5	0	3	0	0	0
Trial 4 (WM)	4	0	0	0	0	0	0	2	0	0	0	0	2	2	0	0	0	0	0	2	1
Trial 4 (WM)	5	0	0	1	0	0	0	0	3	0	0	1	0	1	0	5	0	1	0	0	0
Trial 4 (WM)	6	0	2	0	0	0	0	0	3	1	0	0	5	0	0	0	0	1	0	0	0
Trial 4 (WM)	7	0	0	4	1	0	1	0	0	0	0	0	0	0	3	0	0	0	0	1	0
Trial 4 (WM)	8	0	2	0	0	0	0	0	0	0	0	2	0	0	0	0	0	0	0	0	0
Trial 4 (WM)	9	0	1	0	1	0	0	1	0	0	0	0	2	0	3	0	0	0	2	0	1
Trial 4 (WM)	10	3	0	1		0	0		1	2	0		0	0	0	0		0	0	1	0
Trial 4 (WM)	11		0	0		0	0				0		3		0	1				0
Trial 4 (WM)	12		0	0		0	0				0		0		0	0				1
Trial 4 (WM)	13		1	0		1	0				0		0		0	0				0
Trial 4 (WM)	14		0	0		1	0						0			0				0
Trial 4 (WM)	15		0	0			0						2			0				0
Trial 4 (WM)	16		6	0			3						0			0				0
Trial 4 (WM)	17			0									0			0				0
Trial 4 (WM)	18			2									2			0
DAY 1 (T1-4)		2.33333	0.666667	0.333333	3.33333	1	2	0.333333	1.66667	2.33333	1	4.66667	3.66667	2.66667	4.66667	0.666667	0	1	0.666667	3.66667	2.33333
SEM		1.04083	0.57735	0.288675	2.88675	0.5	1	0.288675	0.288675	2.02073	0.866025	2.36291	1.60728	1.1547	1.75594	0.57735	0	0.5	0.57735	1.1547	2.02073
DAY 1 (T2-4)		2.33333	0.666667	0.333333	3.33333	1	2	0.333333	1.66667	2.33333	1	4.66667	3.66667	2.66667	4.66667	0.666667	0	1	0.666667	3.66667	2.33333
SEM		1.20185	0.666667	0.333333	3.33333	0.57735	1.1547	0.333333	0.333333	2.33333	1	2.72845	1.85592	1.33333	2.02759	0.666667	0	0.57735	0.666667	1.33333	2.33333
DAY 2 (T1-4)		1.33333	2.33333	3	0.666667	0	2.66667	0.333333	1.33333	2	1.33333	1.33333	0.333333	0	0.666667	1.33333	2	0	1.66667	0.666667	0.666667
SEM		1.1547	1.04083	1.32288	0.57735	0	0.57735	0.288675	0.57735	0.866025	0.57735	1.1547	0.288675	0	0.288675	0.57735	1.73205	0	1.44338	0.57735	0.57735
DAY 2 (T2-4)		1.33333	2.33333	3	0.666667	0	2.66667	0.333333	1.33333	2	1.33333	1.33333	0.333333	0	0.666667	1.33333	2	0	1.66667	0.666667	0.666667
SEM		1.33333	1.20185	1.52753	0.666667	0	0.666667	0.333333	0.666667	1	0.666667	1.33333	0.333333	0	0.333333	0.666667	2	0	1.66667	0.666667	0.666667
DAY 3 (T1-4)		0	0.5	1	0.25	4.5	1.75	1	0.25	1.25	1	1.75	0.75	1.25	0.75	4.5	0.25	5	4	1	1.25
SEM		0	0.5	1	0.25	4.5	1.75	0.408248	0.25	0.946485	1	1.75	0.478714	0.75	0.25	1.65831	0.25	3.3665	4	0.707107	0.75
DAY 3 (T2-4)		0	0.666667	1.33333	0.333333	0	0	1	0.333333	0.333333	1.33333	0	1	0.666667	0.666667	5.33333	0	1.66667	0	0.333333	1
SEM		0	0.666667	1.33333	0.333333	0	0	0.57735	0.333333	0.333333	1.33333	0	0.57735	0.666667	0.333333	2.02759	0	0.666667	0	0.333333	1
DAY 4 (T1-4)		0.5	0.5	2	0	0.25	3.5	1	0	2.25	1	0	0.75	1.75	4.5	0.25	0	0	0.75	0.5	0.5
SEM		0.5	0.5	2	0	0.25	2.59808	0.57735	0	2.25	0.707107	0	0.478714	1.18145	2.59808	0.25	0	0	0.75	0.5	0.288675
DAY 4 (T2-4)		0	0.666667	0	0	0	3.66667	0.666667	0	0	1.33333	0	0.666667	0.666667	5	0.333333	0	0	1	0.666667	0.666667
SEM		0	0.666667	0	0	0	3.66667	0.666667	0	0	0.881917	0	0.666667	0.666667	3.60555	0.333333	0	0	1	0.666667	0.333333
DAY 5 (T1-4)		0	2.75	0.5	0	0	0.5	0	1	0	0	0.25	0	0.25	1	2	0.5	0.25	0.25	0	0
SEM		0	1.60078	0.288675	0	0	0.5	0	0.707107	0	0	0.25	0	0.25	1	1.22474	0.5	0.25	0.25	0	0
DAY 5 (T2-4)		0	3.66667	0.333333	0	0	0.666667	0	1	0	0	0.333333	0	0.333333	1.33333	1.66667	0.666667	0.333333	0.333333	0	0
SEM		0	1.85592	0.333333	0	0	0.666667	0	1	0	0	0.333333	0	0.333333	1.33333	1.66667	0.666667	0.333333	0.333333	0	0
DAY 6 (T1-4)		0	1.25	0.75	0	0	4.25	0	1	0.25	1	0	2.5	0	2.75	0.75	0.25	1.25	0.75	0	0
SEM		0	0.478714	0.478714	0	0	2.46221	0	0.707107	0.25	0.707107	0	1.44338	0	2.136	0.75	0.25	0.629153	0.75	0	0
DAY 6 (T2-4)		0	1.33333	0.333333	0	0	3	0	1.33333	0.333333	0.333333	0	3.33333	0	0.666667	1	0.333333	1.33333	1	0	0
SEM		0	0.666667	0.333333	0	0	3	0	0.881917	0.333333	0.333333	0	1.66667	0	0.666667	1	0.333333	0.881917	1	0	0
DAY 7 (T1-4)		0	0	1	0.25	2.5	0.5	0.25	1.25	0	1	0	0.25	0	1	0	0	0	0.5	0.25	0.25
SEM		0	0	1	0.25	2.5	0.288675	0.25	1.25	0	0.707107	0	0.25	0	0.707107	0	0	0	0.5	0.25	0.25
DAY 7 (T2-4)		0	0	1.33333	0.333333	0	0.333333	0	1.66667	0	1	0	0.333333	0	1.33333	0	0	0	0	0.333333	0
SEM		0	0	1.33333	0.333333	0	0.333333	0	1.66667	0	1	0	0.333333	0	0.881917	0	0	0	0	0.333333	0
DAY 8 (T1-4)		0.5	2.5	0	0	0	1.25	0	0.5	0	0.75	0.75	0.25	0.25	0.75	0	0	0	0	0	0.75
SEM		0.5	1.19024	0	0	0	1.25	0	0.5	0	0.478714	0.478714	0.25	0.25	0.478714	0	0	0	0	0	0.478714
DAY 8 (T2-4)		0.666667	1.33333	0	0	0	1.66667	0	0	0	0.666667	1	0.333333	0.333333	0.333333	0	0	0	0	0	0.666667
SEM		0.666667	0.333333	0	0	0	1.66667	0	0	0	0.666667	0.57735	0.333333	0.333333	0.333333	0	0	0	0	0	0.666667
DAY 9 (T1-4)		0	0.25	0	0.5	0.25	0	1	0.25	0.5	0.25	2	0.75	0	0.75	2.75	0.25	0	0.5	0	0.5
SEM		0	0.25	0	0.288675	0.25	0	0.707107	0.25	0.5	0.25	1.08012	0.478714	0	0.75	1.88746	0.25	0	0.5	0	0.288675
DAY 9 (T2-4)		0	0.333333	0	0.666667	0.333333	0	0.333333	0	0	0.333333	1	1	0	1	2.66667	0.333333	0	0.666667	0	0.666667
SEM		0	0.333333	0	0.333333	0.333333	0	0.333333	0	0	0.333333	0.57735	0.57735	0	1	2.66667	0.333333	0	0.666667	0	0.333333
DAY 10 (T1-4)		1.5	0.25	1.25		0	0		1.25	0.75	0.5		0	2	0	1		0.25	0.5	0.25	1
SEM		0.645497	0.25	0.946485		0	0		0.946485	0.478714	0.5		0	2	0	0.707107		0.25	0.5	0.25	0.57735
DAY 10 (T2-4)		1.66667	0.333333	0.333333		0	0		0.333333	1	0		0	2.66667	0	0.333333		0	0.666667	0.333333	0.666667
SEM		0.881917	0.333333	0.333333		0	0		0.333333	0.57735	0		0	2.66667	0	0.333333		0	0.666667	0.333333	0.666667
DAY 11 (T1-4)			0.25	0		0	0.25				0.25		1.25		1	0.5				0.25
SEM			0.25	0		0	0.25				0.25		0.75		0.408248	0.288675				0.25
DAY 11 (T2-4)			0.333333	0		0	0.333333				0		1.66667		1	0.666667				0.333333
SEM			0.333333	0		0	0.333333				0		0.881917		0.57735	0.333333				0.333333
DAY 12 (T1-4)			0.25	0		0.25	0.5				0.25		0.75		1.25	0				0.5
SEM			0.25	0		0.25	0.5				0.25		0.75		1.25	0				0.288675
DAY 12 (T2-4)			0.333333	0		0.333333	0.666667				0		1		0	0				0.666667
SEM			0.333333	0		0.333333	0.666667				0		1		0	0				0.333333
DAY 13 (T1-4)			0.25	0		0.25	0				0		0		1.25	0				0
SEM			0.25	0		0.25	0				0		0		0.75	0				0
DAY 13 (T2-4)			0.333333	0		0.333333	0				0		0		1.66667	0				0
SEM			0.333333	0		0.333333	0				0		0		0.881917	0				0
DAY 14 (T1-4)			0.5	0.75		0.75	0.5						0			0				0
SEM			0.288675	0.478714		0.478714	0.288675						0			0				0
DAY 14 (T2-4)			0.333333	1		1	0.333333						0			0				0
SEM			0.333333	0.57735		0.57735	0.333333						0			0				0
DAY 15 (T1-4)			0.25	0			0.25						0.5			0				0
SEM			0.25	0			0.25						0.5			0				0
DAY 15 (T2-4)			0	0			0						0.666667			0				0
SEM			0	0			0						0.666667			0				0
DAY 16 (T1-4)			1.5	0.25			1						0			0				0
SEM			1.5	0.25			0.707107						0			0				0
DAY 16 (T2-4)			2	0			1						0			0				0
SEM			2	0			1						0			0				0
DAY 17 (T1-4)				0									0			0				3.25
SEM				0									0			0				3.25
DAY 17 (T2-4)				0									0			0				0
SEM				0									0			0				0
DAY 18 (T1-4)				2									0.75			0.5
SEM				1.41421									0.478714			0.5
DAY 18 (T2-4)				2.66667									0.666667			0
SEM				1.76383									0.666667			0
MEAN DAYS (last 3) (T1-4)		0.166667	0.25	0.25	0.0833333	0.0833333	0.25	0.666667	0.666667	0.833333	0.666667	0.666667	0.25	0.666667	0.833333	0	0.25	0.5	0.583333	0.25	0.166667
SEM		0.166667	0.25	0.159571	0.0833333	0.0833333	0.25	0.328533	0.471405	0.833333	0.478607	0.666667	0.25	0.477151	0.645273	0	0.25	0.293051	0.583333	0.179558	0.096225
MEAN DAYS (last 3) (T2-4)		0	0.333333	0.333333	0.111111	0.111111	0.333333	0.555556	0.777778	0.111111	0.666667	0.111111	0.333333	0.333333	0.888889	0	0.222222	0.555556	0.777778	0.333333	0.222222
SEM		0	0.333333	0.19245	0.111111	0.111111	0.333333	0.414672	0.627306	0.111111	0.666667	0.111111	0.333333	0.333333	0.738417	0	0.222222	0.405083	0.777778	0.222222	0.111111
LATENCY T1 D3-5		1	1	1	1	1	1	1	1	1	1	1	1	1	1	1	1	1	1	1	1
LATENCY T1-4 D3-5		1	1	1	1	1	1	1	1	1	1	1	1	1	1	1	1	1	1	1	1
LATENCY T2-4 D3-5		1	1	1	1	1	1	1	1	1	1	1	1	1	1	1	1	1	1	1	1
HOLE DEVIATIONS T1 D3-5		1	1	1	1	1	1	1	1	1	1	1	1	1	1	1	1	1	1	1	1
HOLE DEVIATIONS T1-4 D3-5		1	1	1	1	1	1	1	1	1	1	1	1	1	1	1	1	1	1	1	1
HOLE DEVIATIONS T2-4 D3-5		1	1	1	1	1	1	1	1	1	1	1	1	1	1	1	1	1	1	1	1
REFERENCE ERRORS T1 D3-5		1	1	1	1	1	1	1	1	1	1	1	1	1	1	1	1	1	1	1	1
REFERENCE ERRORS T1-4 D3-5		1	1	1	1	1	1	1	1	1	1	1	1	1	1	1	1	1	1	1	1
REFERENCE ERRORS T2-4 D3-5		1	1	1	1	1	1	1	1	1	1	1	1	1	1	1	1	1	1	1	1
WM ERRORS T1 D3-5		1	1	1	1	1	1	1	1	1	1	1	1	1	1	1	1	1	1	1	1
WM ERRORS T1-4 D3-5		1	1	1	1	1	1	1	1	1	1	1	1	1	1	1	1	1	1	1	1
WM ERRORS T2-4 D3-5		1	1	1	1	1	1	1	1	1	1	1	1	1	1	1	1	1	1	1	1
		MC-1 R	MC-2 R	MC-3 R	MC-4 R	MC-9 R	ME-3 R	ME-4 R	ME-5 R	ME-6 R	ME-1 R	MC-5	MC-6	MC-7	MC-8	MC-10	ME-2	ME-7	ME-8	ME-9	ME-10

## Sheet: Figure 5c
		Day 1				D1	Day 2				D2	Day 3				D3	First three days					Day 4				D4	Day 5				D5	Day 6				D6	Day 7				D7	Day 8				D8	Day 9
Latency		Trial 1	Trial 2	Trial 3	Trial 4	T2-4	Trial 1	Trial 2	Trial 3	Trial 4	T2-4	Trial 1	Trial 2	Trial 3	Trial 4	T2-4	Trial 1	Trial 2	Trial 3	Trial 4	T2-4	Trial 1	Trial 2	Trial 3	Trial 4	T2-4	Trial 1	Trial 2	Trial 3	Trial 4	T2-4	Trial 1	Trial 2	Trial 3	Trial 4	T2-4	Trial 1	Trial 2	Trial 3	Trial 4	T2-4	Trial 1	Trial 2	Trial 3	Trial 4	T2-4	Trial 1	Trial 2	Trial 3
ChR2-Reminder	MC-1 R	6	15	103	160	92.6667	97	30	18	164	70.6667	15	24	35	20	26.3333	39.3333	23	52	114.667	63.2222	39	17	100	92	69.6667	5	32	18	22	24	10	14	4	8	8.66667	13	15	35	57	35.6667	39	49	141	88	92.6667	3	1	5
	MC-2 R	15	90	7	108	68.3333	6	16	122	300	146	51	26	5	350	127	24	44	44.6667	252.667	113.778	38	28	103	14	48.3333	32	165	278	2	148.333	63	78	19	195	97.3333	5	20	4	30	18	86	68	35	180	94.3333	3	2	15
	MC-3 R	33	49	19	55	41	328	301	184	86	190.333	60	170	19	57	82	140.333	173.333	74	66	104.444	175	17	35	18	23.3333	79	61	56	59	58.6667	130	47	21	38	35.3333	12	21	38	98	52.3333	18	7	31	100	46	10	29	7
	MC-4 R	48	8	288	50	115.333	47	4	35	228	89	14	70	6	20	32	36.3333	27.3333	109.667	99.3333	78.7778	4	14	39	3	18.6667	25	13	22	26	20.3333	17	82	60	106	82.6667	70	4	7	35	15.3333	11	19	43	88	50	14	40	60
	MC-9 R	461	82	48	40	56.6667	47	33	50	50	44.3333	143	25	34	52	37	217	46.6667	44	47.3333	46	36	31	47	29	35.6667	1	3	26	17	15.3333	20	4	12	71	29	89	35	8	60	34.3333	5	21	22	25	22.6667	7	48	95
Mean		112.6	48.8	93	82.6	74.8	105	76.8	81.8	165.6	108.067	56.6	63	19.8	99.8	60.8667	91.4	62.8667	64.8667	116	81.2444	58.4	21.4	64.8	31.2	39.1333	28.4	54.8	80	25.2	53.3333	48	45	23.2	83.6	50.6	37.8	19	18.4	56	31.1333	31.8	32.8	54.4	96.2	61.1333	7.4	24	36.4
sem		87.4017	16.7434	51.4888	22.6663	13.1819	57.5856	56.2898	31.0908	45.6395	26.4868	23.5087	28.1354	6.49153	63.0289	19.2558	37.7199	27.994	12.4488	36.1749	12.5891	29.8741	3.38526	15.1142	15.7588	9.21267	13.9341	29.2684	49.952	9.37763	24.9468	22.5144	15.975	9.67161	32.2995	16.8379	17.3419	5.00999	7.43371	12.0374	6.71698	14.7153	11.1732	21.9126	24.7394	14.0165	2.11187	9.66954	17.7471
eYFP-Reminder	ME-3 R	480	145	16	325	162	536	89	169	480	246	43	38	36	68	47.3333	353	90.6667	73.6667	291	151.778	29	51	197	5	84.3333	25	123	37	28	62.6667	157	20	180	3	67.6667	31	2	10	27	13	12	44	5	1	16.6667	14	6	4
	ME-4 R	26	30	7	300	112.333	160	51	57	76	61.3333	120	163	39	129	110.333	102	81.3333	34.3333	168.333	94.6667	36	39	4	202	81.6667	21	48	10	38	32	45	81	13	72	55.3333	65	2	10	27	13	18	41	14	2	19	134	83	194
	ME-5 R	52	131	57	140	109.333	6	12	110	114	78.6667	14	4	107	70	60.3333	24	49	91.3333	108	82.7778	6	7	16	13	12	32	14	25	195	78	7	13	2	163	59.3333	7	99	20	18	45.6667	47	7	1	4	4	14	3	29
	ME-6 R	160	44	27	400	157	278	35	236	180	150.333	58	39	73	57	56.3333	165.333	39.3333	112	212.333	121.222	18	7	2	17	8.66667	4	18	4	17	13	1	1	5	81	29	9	38	10	2	16.6667	13	4	8	2	4.66667	33	8	17
	ME-1 R	8	21	19	121	53.6667	10	111	57	2	56.6667	11	2	95	4	33.6667	9.66667	44.6667	57	42.3333	48	78	48	62	19	43	3	3	14	16	11	43	50	1	4	18.3333	20	54	3	8	21.6667	20	56	8	21	28.3333	11	28	10
Mean		145.2	74.2	25.2	257.2	118.867	198	59.6	125.8	170.4	118.6	49.2	49.2	70	65.6	61.6	130.8	61	73.6667	164.4	99.6889	33.4	30.4	56.2	51.2	45.9333	17	41.2	18	58.8	39.3333	50.6	33	40.2	64.6	45.9333	26.4	39	10.6	16.4	22	22	30.4	7.2	6	14.5333	41.2	25.6	50.8
sem		87.7578	26.3958	8.56971	54.363	19.6205	98.5637	17.96	34.4433	82.5818	36.0192	19.7823	29.5388	14.3527	19.8912	13.0155	62.2392	10.4254	13.4284	42.6743	17.5498	12.254	9.755	36.8353	37.7762	16.2793	5.78792	21.7656	5.85662	34.2861	13.3969	28.0813	14.4672	35.0134	29.5577	9.45715	10.5622	18.1163	2.71293	5.02593	6.12645	6.42651	10.4814	2.13073	3.78153	4.60024	23.5274	15.0087	36.0408
ChR2	MC-5	192	68	217	228	171	14	7	156	40	67.6667	21	90	168	49	102.333	75.6667	55	180.333	105.667	113.667	18	92	9	10	37	2	4	27	73	34.6667	12	28	29	62	39.6667	3	23	65	33	40.3333	21	118	8	170	98.6667	130	58	60
	MC-6	30	210	134	248	197.333	40	61	20	87	56	218	68	240	21	109.667	96	113	131.333	118.667	121	108	31	62	139	77.3333	28	12	78	45	45	41	39	150	220	136.333	15	120	124	18	87.3333	5	61	1	27	29.6667	17	43	64
	MC-7	56	11	150	188	116.333	63	22	47	82	50.3333	23	18	292	100	136.667	47.3333	17	163	123.333	101.111	2	6	10	115	43.6667	3	4	13	68	28.3333	5	3	7	87	32.3333	8	95	10	5	36.6667	3	9	15	10	11.3333	15	24	17
	MC-8	80	426	72	224	240.667	215	33	116	56	68.3333	224	75	109	26	70	173	178	99	102	126.333	7	164	158	9	110.333	4	10	95	50	51.6667	157	63	16	10	29.6667	5	5	28	80	37.6667	168	48	1	6	18.3333	28	22	52
	MC-10	72	4	300	25	109.667	5	49	27	77	51	113	254	35	159	149.333	63.3333	102.333	120.667	87	103.333	34	32	10	35	25.6667	47	13	19	186	72.6667	6	4	47	25	25.3333	12	12	6	5	7.66667	1	2	3	25	10	28	82	13
Mean		86	143.8	174.6	182.6	167	67.4	34.4	73.2	68.4	58.6667	119.8	101	168.8	71	113.6	91.0667	93.0667	138.867	107.333	113.089	33.8	65	49.8	61.6	58.8	16.8	8.6	46.4	84.4	46.4667	44.2	27.4	49.8	80.8	52.6667	8.6	51	46.6	28.2	41.9333	39.6	47.6	5.6	47.6	33.6	43.6	45.8	41.2
sem		27.8424	79.6696	38.9251	40.5704	24.7155	38.2761	9.55824	26.7757	8.84647	3.93559	44.5414	40.1148	45.6765	26.0711	13.8786	21.9731	27.3241	14.6274	6.4386	4.88351	19.3453	28.5096	28.8867	27.3671	15.4939	8.97441	1.93907	16.738	25.9395	7.69314	28.9541	11.281	25.9372	37.3462	21.046	2.20454	23.5775	21.9809	13.9406	12.8138	32.2949	20.8629	2.67582	30.8717	16.6358	21.7683	11.2	10.8876
eYFP	ME-2	133	61	62	190	104.333	35	26	130	58	71.3333	39	5	7	44	18.6667	69	30.6667	66.3333	97.3333	64.7778	15	14	8	2	8	51	4	134	65	67.6667	14	24	88	42	51.3333	18	17	8	10	11.6667	5	28	27	8	21	39	57	72
	ME-7	335	39	20	70	43	49	62	30	170	87.3333	175	61	122	269	150.667	186.333	54	57.3333	169.667	93.6667	12	4	10	90	34.6667	2	3	5	34	14	28	12	79	18	36.3333	14	10	18	32	20	2	3	14	12	9.66667	14	25	52
	ME-8	416	33	55	54	47.3333	12	173	30	50	84.3333	17	84	26	43	51	148.333	96.6667	37	49	60.8889	19	33	78	8	39.6667	13	4	10	4	6	2	1	54	13	22.6667	40	60	10	84	51.3333	162	5	135	53	64.3333	57	133	60
	ME-9	98	90	285	210	195	20	162	128	3	97.6667	44	164	73	97	111.333	54	138.667	162	103.333	134.667	30	4	25	157	62	4	11	43	37	30.3333	8	24	72	39	45	9	12	10	60	27.3333	7	19	9	56	28	8	37	25
	ME-10	210	85	15	490	196.667	76	145	340	230	238.333	22	177	64	37	92.6667	102.667	135.667	139.667	252.333	175.889	21	31	52	78	53.6667	19	48	44	5	32.3333	27	68	15	2	28.3333	40	70	89	40	66.3333	94	64	50	18	44	157	96	119
Mean		238.4	61.6	87.4	202.8	117.267	38.4	113.6	131.6	102.2	115.8	59.4	98.2	58.4	98	84.8667	112.067	91.1333	92.4667	134.333	105.978	19.4	17.2	34.6	67	39.6	17.8	14	47.2	29	30.0667	15.8	25.8	61.6	22.8	36.7333	24.2	33.8	27	45.2	35.3333	54	23.8	47	29.4	33.4	55	69.6	65.6
sem		60.2085	11.5827	50.2619	78.255	33.8529	11.3428	29.32	56.6088	42.1004	30.9201	29.337	32.2574	19.9765	44.1044	23.0438	24.6431	21.5735	24.5526	35.2024	21.9005	3.07571	6.31981	13.4	28.6845	9.28045	8.85099	8.61974	23.159	11.371	10.6215	5.14198	11.386	12.9174	7.69025	5.24447	6.60606	12.8857	15.5949	12.5793	10.1888	32.0765	11.0517	23.1149	10.3808	9.52739	26.9759	19.9088	15.4227
Total Mean		145.55	82.1	95.05	181.3	119.483	102.2	71.1	103.1	126.65	100.283	71.25	77.85	79.25	83.6	80.2333	106.333	77.0167	92.4667	130.517	100	36.25	33.5	51.35	52.75	45.8667	20	29.65	47.9	49.35	42.3	39.65	32.8	43.7	62.95	46.4833	24.25	35.7	25.65	36.45	32.6	36.85	33.65	28.55	44.8	35.6667	36.8	41.25	48.5
Total sem		33.233	21.2101	30.6458	36.4765	18.8408	34.7215	16.628	14.9311	24.8697	14.0499	16.3257	12.8821	31.7199	8.90955	12.4401	9.52	8.72563	16.5029	12.6189	6.82471	8.10694	10.855	6.37306	7.89615	4.58152	2.80832	11.0074	12.6727	13.8899	4.97955	8.05786	4.34971	8.11439	14.0232	3.54196	6.00798	6.62998	7.74484	8.79787	4.17426	6.75592	5.02419	12.8813	19.132	9.59417	10.2518	10.6728	6.43817
		Day 1				D1	Day 2				D2	Day 3				D3	First three days					Day 4				D4	Day 5				D5	Day 6				D6	Day 7				D7	Day 8				D8	Day 9
Hole Deviations		Trial 1	Trial 2	Trial 3	Trial 4	T2-4	Trial 1	Trial 2	Trial 3	Trial 4	T2-4	Trial 1	Trial 2	Trial 3	Trial 4	T2-4	Trial 1	Trial 2	Trial 3	Trial 4	T2-4	Trial 1	Trial 2	Trial 3	Trial 4	T2-4	Trial 1	Trial 2	Trial 3	Trial 4	T2-4	Trial 1	Trial 2	Trial 3	Trial 4	T2-4	Trial 1	Trial 2	Trial 3	Trial 4	T2-4	Trial 1	Trial 2	Trial 3	Trial 4	T2-4	Trial 1	Trial 2	Trial 3
ChR2-Reminder	MC-1 R	3	2	1	1	1.33333	2	1	3	2	2	3	1	2	0	1	2.66667	1.33333	2	1	1.44444	0	2	2	2	2	0	2	3	2	2.33333	2	2	0	0	0.666667	4	4	2	3	3	2	2	1	2	1.66667	0	0	0
	MC-2 R	0	1	0	4	1.66667	0	0	1	2	1	2	1	0	2	1	0.666667	0.666667	0.333333	2.66667	1.22222	1	3	2	0	1.66667	2	1	3	0	1.33333	1	1	1	2	1.33333	0	2	0	2	1.33333	1	3	1	1	1.66667	0	0	3
	MC-3 R	4	1	2	1	1.33333	3	1	2	4	2.33333	2	4	0	1	1.66667	3	2	1.33333	2	1.77778	2	3	2	0	1.66667	1	3	4	2	3	4	2	2	3	2.33333	2	4	1	1	2	2	0	0	4	1.33333	2	1	0
	MC-4 R	1	0	1	3	1.33333	2	0	3	1	1.33333	4	2	0	0	0.666667	2.33333	0.666667	1.33333	1.33333	1.11111	0	3	1	0	1.33333	1	1	4	0	1.66667	4	1	1	1	1	1	0	0	4	1.33333	1	0	0	1	0.333333	0	1	2
	MC-9 R	4	2	1	4	2.33333	2	2	4	2	2.66667	4	0	2	1	1	3.33333	1.33333	2.33333	2.33333	2	2	4	1	2	2.33333	0	2	4	2	2.66667	4	0	0	1	0.333333	1	3	1	1	1.66667	0	1	2	3	2	0	0	2
Mean		2.4	1.2	1	2.6	1.6	1.8	0.8	2.6	2.2	1.86667	3	1.6	0.8	0.8	1.06667	2.4	1.2	1.46667	1.86667	1.51111	1	3	1.6	0.8	1.8	0.8	1.8	3.6	1.2	2.2	3	1.2	0.8	1.4	1.13333	1.6	2.6	0.8	2.2	1.86667	1.2	1.2	0.8	2.2	1.4	0.4	0.4	1.4
sem		0.812404	0.374166	0.316228	0.678233	0.194365	0.489898	0.374166	0.509902	0.489898	0.309121	0.447214	0.678233	0.489898	0.374166	0.163299	0.46428	0.249444	0.343188	0.309121	0.167037	0.447214	0.316228	0.244949	0.489898	0.169967	0.374166	0.374166	0.244949	0.489898	0.309121	0.632456	0.374166	0.374166	0.509902	0.343188	0.678233	0.748331	0.374166	0.583095	0.309121	0.374166	0.583095	0.374166	0.583095	0.286744	0.4	0.244949	0.6
eYFP-Reminder	ME-3 R	2	4	0	3	2.33333	2	1	4	2	2.33333	2	0	3	2	1.66667	2	1.66667	2.33333	2.33333	2.11111	2	2	1	0	1	0	3	3	1	2.33333	3	3	2	0	1.66667	1	0	3	3	2	3	0	1	2	1	2	3	2
	ME-4 R	3	2	0	2	1.33333	1	0	3	4	2.33333	2	2	0	2	1.33333	2	1.33333	1	2.66667	1.66667	2	2	0	1	1	0	2	2	0	1.33333	2	2	0	0	0.666667	1	0	2	4	2	2	3	0	0	1	1	2	3
	ME-5 R	3	1	1	2	1.33333	0	0	3	2	1.66667	4	0	4	2	2	2.33333	0.333333	2.66667	2	1.66667	2	1	1	2	1.33333	1	3	0	1	1.33333	2	2	0	2	1.33333	0	4	1	0	1.66667	2	3	0	0	1	1	0	4
	ME-6 R	1	3	2	3	2.66667	2	1	3	3	2.33333	4	3	3	2	2.66667	2.33333	2.33333	2.66667	2.66667	2.55556	1	2	2	1	1.66667	1	1	0	3	1.33333	0	0	3	2	1.66667	0	4	3	0	2.33333	0	3	2	0	1.66667	1	0	1
	ME-1 R	0	3	2	3	2.66667	3	1	4	0	1.66667	3	0	3	2	1.66667	2	1.33333	3	1.66667	2	1	3	1	2	2	0	0	3	3	2	3	3	0	0	1	1	2	0	2	1.33333	1	1	0	4	1.66667	1	1	4
Mean		1.8	2.6	1	2.6	2.06667	1.6	0.6	3.4	2.2	2.06667	3	1	2.6	2	1.86667	2.13333	1.4	2.33333	2.26667	2	1.6	2	1	1.2	1.4	0.4	1.8	1.6	1.6	1.66667	2	2	1	0.8	1.26667	0.6	2	1.8	1.8	1.86667	1.6	2	0.6	1.2	1.26667	1.2	1.2	2.8
sem		0.583095	0.509902	0.447214	0.244949	0.305505	0.509902	0.244949	0.244949	0.663325	0.163299	0.447214	0.632456	0.678233	0	0.226078	0.0816497	0.323179	0.349603	0.194365	0.164804	0.244949	0.316228	0.316228	0.374166	0.194365	0.244949	0.583095	0.678233	0.6	0.210819	0.547723	0.547723	0.632456	0.489898	0.194365	0.244949	0.894427	0.583095	0.8	0.169967	0.509902	0.632456	0.4	0.8	0.163299	0.2	0.583095	0.583095
ChR2	MC-5	2	2	1	4	2.33333	0	0	3	2	1.66667	3	4	1	1	2	1.66667	2	1.66667	2.33333	2	0	4	0	2	2	0	0	2	1	1	2	1	2	1	1.33333	0	1	2	2	1.66667	1	4	0	1	1.66667	1	2	1
	MC-6	4	1	2	2	1.66667	1	1	2	2	1.66667	1	4	2	1	2.33333	2	2	2	1.66667	1.88889	1	2	3	2	2.33333	2	0	2	2	1.33333	1	1	3	1	1.66667	0	4	2	4	3.33333	0	2	0	4	2	1	2	4
	MC-7	2	0	1	4	1.66667	1	2	2	4	2.66667	3	4	3	3	3.33333	2	2	2	3.66667	2.55556	0	3	4	2	3	0	0	0	2	0.666667	1	0	0	3	1	0	3	1	0	1.33333	0	1	2	0	1	2	1	0
	MC-8	2	4	1	3	2.66667	3	2	3	2	2.33333	3	1	3	2	2	2.66667	2.33333	2.33333	2.33333	2.33333	2	2	1	2	1.66667	0	2	1	2	1.66667	2	1	0	0	0.333333	0	0	3	3	2	3	2	0	0	0.666667	0	2	2
	MC-10	3	0	1	1	0.666667	3	1	3	3	2.33333	3	3	1	0	1.33333	3	1.33333	1.66667	1.33333	1.44444	1	3	0	2	1.66667	2	1	2	2	1.66667	2	1	1	1	1	1	2	0	1	1	0	1	0	2	1	2	1	3
Mean		2.6	1.4	1.2	2.8	1.8	1.6	1.2	2.6	2.6	2.13333	2.6	3.2	2	1.4	2.2	2.26667	1.93333	1.93333	2.26667	2.04444	0.8	2.8	1.6	2	2.13333	0.8	0.6	1.4	1.8	1.26667	1.6	0.8	1.2	1.2	1.06667	0.2	2	1.6	2	1.86667	0.8	2	0.4	1.4	1.26667	1.2	1.6	2
sem		0.4	0.748331	0.2	0.583095	0.343188	0.6	0.374166	0.244949	0.4	0.2	0.4	0.583095	0.447214	0.509902	0.326599	0.244949	0.163299	0.124722	0.4	0.191163	0.374166	0.374166	0.812404	0	0.249444	0.489898	0.4	0.4	0.2	0.194365	0.244949	0.2	0.583095	0.489898	0.221108	0.2	0.707107	0.509902	0.707107	0.402768	0.583095	0.547723	0.4	0.748331	0.244949	0.374166	0.244949	0.707107
eYFP	ME-2	2	1	1	2	1.33333	0	0	2	1	1	2	0	0	2	0.666667	1.33333	0.333333	1	1.66667	1	1	3	3	0	2	2	0	1	1	0.666667	0	2	1	4	2.33333	0	4	0	0	1.33333	0	1	0	0	0.333333	1	1	1
	ME-7	1	3	2	3	2.66667	1	3	2	2	2.33333	4	2	3	2	2.33333	2	2.66667	2.33333	2.33333	2.44444	2	2	2	3	2.33333	0	0	2	1	1	3	3	2	2	2.33333	1	3	2	4	3	1	1	1	0	0.666667	2	2	3
	ME-8	3	1	1	4	2	4	2	3	3	2.66667	0	1	0	2	1	2.33333	1.33333	1.33333	3	1.88889	1	2	4	0	2	3	0	1	0	0.333333	0	0	3	0	1	1	4	0	3	2.33333	0	3	1	3	2.33333	0	0	3
	ME-9	3	2	1	4	2.33333	0	1	2	0	1	2	4	2	3	3	1.66667	2.33333	1.66667	2.33333	2.11111	1	0	4	2	2	4	2	3	3	2.66667	3	2	4	3	3	2	4	0	4	2.66667	0	4	0	4	2.66667	1	1	3
	ME-10	1	1	0	4	1.66667	2	1	4	2	2.33333	3	2	1	0	1	2	1.33333	1.66667	2	1.66667	2	3	2	1	2	0	2	3	2	2.33333	3	1	0	0	0.333333	1	0	1	3	1.33333	1	4	1	0	1.66667	0	2	1
Mean		2	1.6	1	3.4	2	1.4	1.4	2.6	1.6	1.86667	2.2	1.8	1.2	1.8	1.6	1.86667	1.6	1.6	2.26667	1.82222	1.4	2	3	1.2	2.06667	1.8	0.8	2	1.4	1.4	1.8	1.6	2	1.8	1.8	1	3	0.6	2.8	2.13333	0.4	2.6	0.6	1.4	1.53333	0.8	1.2	2.2
sem		0.447214	0.4	0.316228	0.4	0.235702	0.748331	0.509902	0.4	0.509902	0.359011	0.663325	0.663325	0.583095	0.489898	0.452155	0.169967	0.413656	0.221108	0.221108	0.242416	0.244949	0.547723	0.447214	0.583095	0.0666667	0.8	0.489898	0.447214	0.509902	0.46428	0.734847	0.509902	0.707107	0.8	0.489898	0.316228	0.774597	0.4	0.734847	0.343188	0.244949	0.678233	0.244949	0.87178	0.454606	0.374166	0.374166	0.489898
Total Mean		2.2	1.7	1.05	2.85	1.86667	1.6	1	2.8	2.15	1.98333	2.7	1.9	1.65	1.5	1.68333	2.16667	1.53333	1.83333	2.16667	1.84444	1.2	2.45	1.8	1.3	1.85	0.95	1.25	2.15	1.5	1.63333	2.1	1.4	1.25	1.3	1.31667	0.85	2.4	1.2	2.2	1.93333	1	1.95	0.6	1.55	1.36667	0.9	1.1	2.1
Total sem		0.182574	0.310913	0.05	0.189297	0.105409	0.0816497	0.182574	0.2	0.206155	0.0687184	0.191485	0.465475	0.403113	0.264575	0.239405	0.113855	0.156347	0.19341	0.1	0.121038	0.182574	0.262996	0.424264	0.251661	0.166389	0.298608	0.320156	0.499166	0.129099	0.20638	0.310913	0.258199	0.262996	0.208167	0.166389	0.298608	0.244949	0.294392	0.216025	0.0666667	0.258199	0.287228	0.0816497	0.221736	0.0638285	0.191485	0.251661	0.288675
		Day 1				D1	Day 2				D2	Day 3				D3	First three days					Day 4				D4	Day 5				D5	Day 6				D6	Day 7				D7	Day 8				D8	Day 9
Reference Errors		Trial 1	Trial 2	Trial 3	Trial 4	T2-4	Trial 1	Trial 2	Trial 3	Trial 4	T2-4	Trial 1	Trial 2	Trial 3	Trial 4	T2-4	Trial 1	Trial 2	Trial 3	Trial 4	T2-4	Trial 1	Trial 2	Trial 3	Trial 4	T2-4	Trial 1	Trial 2	Trial 3	Trial 4	T2-4	Trial 1	Trial 2	Trial 3	Trial 4	T2-4	Trial 1	Trial 2	Trial 3	Trial 4	T2-4	Trial 1	Trial 2	Trial 3	Trial 4	T2-4	Trial 1	Trial 2	Trial 3
ChR2-Reminder	MC-1 R	0	1	3	5	3	6	3	1	5	3	1	2	2	0	1.33333	2.33333	2	2	3.33333	2.44444	0	1	4	3	2.66667	0	3	2	1	2	1	1	0	0	0.333333	0	0	1	1	0.666667	3	1	3	2	2	0	0	0
	MC-2 R	0	3	1	1	1.66667	0	0	2	6	2.66667	3	1	0	4	1.66667	1	1.33333	1	3.66667	2	2	2	4	0	2	2	5	4	0	3	4	4	2	6	4	0	1	0	2	1	2	4	3	4	3.66667	0	0	1
	MC-3 R	1	2	1	3	2	3	4	3	3	3.33333	2	4	0	3	2.33333	2	3.33333	1.33333	3	2.55556	3	1	3	0	1.33333	2	2	2	2	2	5	2	1	2	1.66667	1	2	1	3	2	1	0	0	3	1	1	1	0
	MC-4 R	2	0	6	2	2.66667	4	0	2	4	2	1	4	0	0	1.33333	2.33333	1.33333	2.66667	2	2	0	2	3	0	1.66667	3	2	1	0	1	1	2	2	2	2	4	0	0	1	0.333333	2	0	0	1	0.333333	0	3	3
	MC-9 R	6	4	3	2	3	2	2	3	3	2.66667	2	0	1	1	0.666667	3.33333	2	2.33333	2	2.11111	1	2	3	1	2	0	0	1	1	0.666667	2	0	0	2	0.666667	3	1	1	3	1.66667	0	3	0	1	1.33333	0	0	3
Mean		1.8	2	2.8	2.6	2.46667	3	1.8	2.2	4.2	2.73333	1.8	2.2	0.6	1.6	1.46667	2.2	2	1.86667	2.8	2.22222	1.2	1.6	3.4	0.8	1.93333	1.4	2.4	2	0.8	1.73333	2.6	1.8	1	2.4	1.73333	1.6	0.8	0.6	2	1.13333	1.6	1.6	1.2	2.2	1.66667	0.2	0.8	1.4
sem		1.11355	0.707107	0.916515	0.678233	0.270801	1	0.8	0.374166	0.583095	0.221108	0.374166	0.8	0.4	0.812404	0.270801	0.374166	0.365148	0.309121	0.343188	0.116534	0.583095	0.244949	0.244949	0.583095	0.221108	0.6	0.812404	0.547723	0.374166	0.413656	0.812404	0.663325	0.447214	0.979796	0.644636	0.812404	0.374166	0.244949	0.447214	0.309121	0.509902	0.812404	0.734847	0.583095	0.567646	0.2	0.583095	0.678233
eYFP-Reminder	ME-3 R	5	4	0	4	2.66667	4	4	4	7	5	4	0	0	0	0	4.33333	2.66667	1.33333	3.66667	2.55556	1	4	5	0	3	0	4	2	1	2.33333	6	3	6	0	3	2	0	0	2	0.666667	2	4	1	0	1.66667	2	2	0
	ME-4 R	1	1	0	5	2	5	0	1	2	1	2	5	0	5	3.33333	2.66667	2	0.333333	4	2.11111	1	1	0	4	1.66667	0	1	1	0	0.666667	1	1	0	0	0.333333	1	0	1	2	1	1	2	0	0	0.666667	3	1	4
	ME-5 R	1	6	3	5	4.66667	0	0	5	4	3	1	0	3	3	2	0.666667	2	3.66667	4	3.22222	1	1	1	1	1	3	1	0	3	1.33333	1	2	0	5	2.33333	0	6	1	0	2.33333	3	1	0	0	0.333333	3	0	2
	ME-6 R	3	3	2	5	3.33333	6	3	4	4	3.66667	2	2	2	2	2	3.66667	2.66667	2.66667	3.66667	3	2	1	1	1	1	1	3	0	1	1.33333	0	0	1	3	1.33333	0	3	1	0	1.33333	0	1	1	0	0.666667	2	0	0
	ME-1 R	0	1	1	5	2.33333	1	5	2	0	2.33333	2	0	5	1	2	1	2	2.66667	2	2.22222	5	5	6	2	4.33333	0	0	2	2	1.33333	3	4	0	0	1.33333	2	3	0	1	1.33333	2	4	0	2	2	1	4	2
Mean		2	3	1.2	4.8	3	3.2	2.4	3.2	3.4	3	2.2	1.4	2	2.2	1.86667	2.46667	2.26667	2.13333	3.46667	2.62222	2	2.4	2.6	1.6	2.2	0.8	1.8	1	1.4	1.4	2.2	2	1.4	1.6	1.66667	1	2.4	0.6	1	1.33333	1.6	2.4	0.4	0.4	1.06667	2.2	1.4	1.6
sem		0.894427	0.948683	0.583095	0.2	0.471405	1.15758	1.02956	0.734847	1.16619	0.666667	0.489898	0.979796	0.948683	0.860233	0.533333	0.719568	0.163299	0.583095	0.374166	0.215452	0.774597	0.87178	1.2083	0.678233	0.646357	0.583095	0.734847	0.447214	0.509902	0.266667	1.06771	0.707107	1.16619	1.02956	0.459468	0.447214	1.1225	0.244949	0.447214	0.278887	0.509902	0.678233	0.244949	0.4	0.323179	0.374166	0.748331	0.748331
ChR2	MC-5	3	5	6	5	5.33333	0	0	5	2	2.33333	1	1	4	2	2.33333	1.33333	2	5	3	3.33333	0	4	0	1	1.66667	0	0	1	3	1.33333	1	2	1	3	2	0	3	4	1	2.66667	2	3	0	3	2	5	3	1
	MC-6	1	5	4	4	4.33333	3	2	2	1	1.66667	5	1	4	1	2	3	2.66667	3.33333	2	2.66667	5	2	1	2	1.66667	3	0	4	2	2	3	2	4	5	3.66667	0	2	5	1	2.66667	0	3	0	1	1.33333	3	4	5
	MC-7	1	0	5	5	3.33333	4	2	4	3	3	2	1	4	4	3	2.33333	1	4.33333	4	3.11111	0	1	1	3	1.66667	0	0	0	3	1	1	0	0	3	1	0	3	1	0	1.33333	0	1	1	0	0.666667	1	1	0
	MC-8	1	5	3	3	3.66667	6	2	3	1	2	6	3	3	1	2.33333	4.33333	3.33333	3	1.66667	2.66667	1	6	6	1	4.33333	0	2	5	1	2.66667	6	5	0	0	1.66667	0	0	2	3	1.66667	4	2	0	0	0.666667	0	1	0
	MC-10	3	0	6	2	2.66667	0	3	1	3	2.33333	2	4	0	3	2.33333	1.66667	2.33333	2.33333	2.66667	2.44444	3	5	0	3	2.66667	6	2	1	4	2.33333	1	1	3	1	1.66667	2	2	0	1	1	0	1	0	1	0.666667	2	5	2
Mean		1.8	3	4.8	3.8	3.86667	2.6	1.8	3	2	2.26667	3.2	2	3	2.2	2.4	2.53333	2.26667	3.6	2.66667	2.84444	1.8	3.6	1.6	2	2.4	1.8	0.8	2.2	2.6	1.86667	2.4	2	1.6	2.4	2	0.4	2	2.4	1.2	1.86667	1.2	2	0.2	1	1.06667	2.2	2.8	1.6
sem		0.489898	1.22474	0.583095	0.583095	0.454606	1.16619	0.489898	0.707107	0.447214	0.221108	0.969536	0.632456	0.774597	0.583095	0.163299	0.533333	0.385861	0.476095	0.408248	0.163299	0.969536	0.927362	1.1225	0.447214	0.520683	1.2	0.489898	0.969536	0.509902	0.309121	0.979796	0.83666	0.812404	0.87178	0.447214	0.4	0.547723	0.927362	0.489898	0.343188	0.8	0.447214	0.2	0.547723	0.266667	0.860233	0.8	0.927362
eYFP	ME-2	3	3	4	5	4	1	0	4	3	2.33333	2	0	0	1	0.333333	2	1	2.66667	3	2.22222	1	2	0	0	0.666667	1	0	3	2	1.66667	0	1	4	1	2	0	1	0	0	0.333333	0	2	0	0	0.666667	3	3	3
	ME-7	5	3	2	3	2.66667	2	2	3	3	2.66667	4	3	4	6	4.33333	3.66667	2.66667	3	4	3.22222	1	1	0	2	1	0	0	1	2	1	4	2	5	2	3	2	2	1	3	2	3	1	2	0	1	1	1	2
	ME-8	6	3	4	1	2.66667	1	2	2	1	1.66667	0	1	0	1	0.666667	2.33333	2	2	1	1.66667	1	3	5	0	2.66667	1	0	1	0	0.333333	0	0	4	0	1.33333	1	1	0	0	0.333333	0	1	2	1	1.33333	0	0	2
	ME-9	3	3	5	5	4.33333	0	5	3	0	2.66667	1	3	4	1	2.66667	1.33333	3.66667	4	2	3.22222	1	0	2	5	2.33333	1	2	2	1	1.66667	2	2	3	1	2	1	2	0	4	2	0	2	0	1	1	1	3	2
	ME-10	5	2	0	5	2.33333	1	4	6	2	4	2	6	3	0	3	2.66667	4	3	2.33333	3.11111	2	2	3	4	3	0	1	1	1	1	2	3	0	0	1	1	0	3	1	1.33333	4	3	2	0	1.66667	0	1	1
Mean		4.4	2.8	3	3.8	3.2	1	2.6	3.6	1.8	2.66667	1.8	2.6	2.2	1.8	2.2	2.4	2.66667	2.93333	2.46667	2.68889	1.2	1.6	2	2.2	1.93333	0.6	0.6	1.6	1.2	1.13333	1.6	1.6	3.2	0.8	1.86667	1	1.2	0.8	1.6	1.2	1.4	1.8	1.2	0.4	1.13333	1	1.6	2
sem		0.6	0.2	0.894427	0.8	0.402768	0.316228	0.87178	0.678233	0.583095	0.380058	0.663325	1.02956	0.916515	1.06771	0.749815	0.385861	0.547723	0.323179	0.50111	0.317008	0.2	0.509902	0.948683	1.0198	0.46428	0.244949	0.4	0.4	0.374166	0.249444	0.748331	0.509902	0.860233	0.374166	0.343188	0.316228	0.374166	0.583095	0.812404	0.374166	0.87178	0.374166	0.489898	0.244949	0.169967	0.547723	0.6	0.316228
Total Mean		2.5	2.7	2.95	3.75	3.13333	2.45	2.15	3	2.85	2.66667	2.25	2.05	1.95	1.95	1.98333	2.4	2.3	2.63333	2.85	2.59444	1.55	2.3	2.4	1.65	2.11667	1.15	1.4	1.7	1.5	1.53333	2.2	1.85	1.8	1.8	1.81667	1	1.6	1.1	1.45	1.38333	1.45	1.95	0.75	1	1.23333	1.4	1.65	1.65
Total sem		0.635085	0.238048	0.736546	0.45	0.289316	0.499166	0.206155	0.294392	0.57373	0.151535	0.330404	0.25	0.499166	0.15	0.204351	0.0720082	0.137437	0.393936	0.216667	0.132521	0.206155	0.472582	0.391578	0.30957	0.113448	0.275379	0.424264	0.264575	0.387298	0.165552	0.216025	0.0957427	0.483046	0.382971	0.0739119	0.244949	0.365148	0.43589	0.221736	0.166389	0.0957427	0.170783	0.262996	0.424264	0.145297	0.489898	0.419325	0.125831
		Day 1				D1	Day 2				D2	Day 3				D3	First three days					Day 4				D4	Day 5				D5	Day 6				D6	Day 7				D7	Day 8				D8	Day 9
Repeated Ref Errors		Trial 1	Trial 2	Trial 3	Trial 4	T2-4	Trial 1	Trial 2	Trial 3	Trial 4	T2-4	Trial 1	Trial 2	Trial 3	Trial 4	T2-4	Trial 1	Trial 2	Trial 3	Trial 4	T2-4	Trial 1	Trial 2	Trial 3	Trial 4	T2-4	Trial 1	Trial 2	Trial 3	Trial 4	T2-4	Trial 1	Trial 2	Trial 3	Trial 4	T2-4	Trial 1	Trial 2	Trial 3	Trial 4	T2-4	Trial 1	Trial 2	Trial 3	Trial 4	T2-4	Trial 1	Trial 2	Trial 3
ChR2-Reminder	MC-1 R	0	0	3	4	2.33333	2	0	0	4	1.33333	0	0	0	0	0	0.666667	0	1	2.66667	1.22222	0	0	0	0	0	0	0	0	0	0	0	0	0	0	0	0	0	0	0	0	0	0	2	0	0.666667	0	0	0
	MC-2 R	0	0	0	2	0.666667	0	0	3	4	2.33333	0	0	0	2	0.666667	0	0	1	2.66667	1.22222	1	0	2	0	0.666667	0	6	5	0	3.66667	1	2	0	2	1.33333	0	0	0	0	0	6	1	1	2	1.33333	0	0	0
	MC-3 R	0	1	0	0	0.333333	8	5	4	0	3	0	4	0	0	1.33333	2.66667	3.33333	1.33333	0	1.55556	2	0	0	0	0	1	0	0	1	0.333333	2	1	0	0	0.333333	0	0	0	4	1.33333	0	0	0	0	0	0	0	0
	MC-4 R	0	0	10	0	3.33333	0	0	0	2	0.666667	0	1	0	0	0.333333	0	0.333333	3.33333	0.666667	1.44444	0	0	0	0	0	0	0	0	0	0	0	0	0	0	0	0	0	0	1	0.333333	0	0	0	0	0	0	0	1
	MC-9 R	18	2	1	0	1	1	0	0	0	0	0	0	0	0	0	6.33333	0.666667	0.333333	0	0.333333	0	0	0	0	0	0	0	0	0	0	0	0	0	0	0	10	0	0	0	0	0	0	0	0	0	0	0	1
Mean		3.6	0.6	2.8	1.2	1.53333	2.2	1	1.4	2	1.46667	0	1	0	0.4	0.466667	1.93333	0.866667	1.4	1.2	1.15556	0.6	0	0.4	0	0.133333	0.2	1.2	1	0.2	0.8	0.6	0.6	0	0.4	0.333333	2	0	0	1	0.333333	1.2	0.2	0.6	0.4	0.4	0	0	0.4
sem		3.6	0.4	1.88149	0.8	0.563718	1.49666	1	0.87178	0.894427	0.54365	0	0.774597	0	0.4	0.249444	1.2037	0.628932	0.509902	0.61101	0.215452	0.4	0	0.4	0	0.133333	0.2	1.2	1	0.2	0.719568	0.4	0.4	0	0.4	0.258199	2	0	0	0.774597	0.258199	1.2	0.2	0.4	0.4	0.266667	0	0	0.244949
eYFP-Reminder	ME-3 R	7	2	0	4	2	3	2	4	2	2.66667	4	0	0	0	0	4.66667	1.33333	1.33333	2	1.55556	0	0	11	0	3.66667	0	2	0	0	0.666667	8	0	9	0	3	1	0	0	1	0.333333	0	5	0	0	1.66667	0	0	0
	ME-4 R	1	0	0	1	0.333333	2	0	0	1	0.333333	1	1	0	2	1	1.33333	0.333333	0	1.33333	0.555556	0	0	0	2	0.666667	0	0	0	0	0	0	0	0	0	0	1	0	0	0	0	0	0	0	0	0	3	0	0
	ME-5 R	0	2	1	2	1.66667	0	0	2	2	1.33333	0	0	1	0	0.333333	0	0.666667	1.33333	1.33333	1.11111	0	0	0	0	0	1	0	0	3	1	0	1	0	3	1.33333	0	5	0	0	1.66667	2	0	0	0	0	1	0	0
	ME-6 R	4	0	0	7	2.33333	9	1	4	1	2	2	0	1	0	0.333333	5	0.333333	1.66667	2.66667	1.55556	1	0	0	0	0	0	0	0	0	0	0	0	0	1	0.333333	0	0	0	0	0	0	0	0	0	0	2	0	0
	ME-1 R	0	0	0	3	1	0	2	2	0	1.33333	0	0	4	0	1.33333	0	0.666667	2	1	1.22222	5	1	3	0	1.33333	0	0	0	0	0	3	1	0	0	0.333333	1	3	0	0	1	1	2	0	0	0.666667	0	1	0
Mean		2.4	0.8	0.2	3.4	1.46667	2.8	1	2.4	1.2	1.53333	1.4	0.2	1.2	0.4	0.6	2.2	0.666667	1.26667	1.66667	1.2	1.2	0.2	2.8	0.4	1.13333	0.2	0.4	0	0.6	0.333333	2.2	0.4	1.8	0.8	1	0.6	1.6	0	0.2	0.6	0.6	1.4	0	0	0.466667	1.2	0.2	0
sem		1.36382	0.489898	0.2	1.02956	0.359011	1.65529	0.447214	0.748331	0.374166	0.38873	0.748331	0.2	0.734847	0.4	0.244949	1.10353	0.182574	0.339935	0.298142	0.183922	0.969536	0.2	2.13073	0.4	0.679869	0.2	0.4	0	0.6	0.210819	1.56205	0.244949	1.8	0.583095	0.547723	0.244949	1.02956	0	0.2	0.323179	0.4	0.979796	0	0	0.326599	0.583095	0.2	0
ChR2	MC-5	7	1	10	3	4.66667	0	0	4	0	1.33333	0	0	0	0	0	2.33333	0.333333	4.66667	1	2	0	0	0	0	0	0	0	0	1	0.333333	0	0	0	0	0	0	0	0	0	0	0	1	0	2	1	5	2	1
	MC-6	0	0	6	5	3.66667	1	1	0	0	0.333333	6	0	2	1	1	2.33333	0.333333	2.66667	2	1.66667	5	0	0	2	0.666667	0	0	0	0	0	0	0	5	5	3.33333	0	0	1	0	0.333333	0	1	0	0	0.333333	0	1	0
	MC-7	3	0	4	4	2.66667	5	0	0	0	0	0	0	2	0	0.666667	2.66667	0	2	1.33333	1.11111	0	0	0	2	0.666667	0	0	0	1	0.333333	0	0	0	0	0	0	0	0	0	0	0	1	0	0	0.333333	0	0	0
	MC-8	1	8	1	5	4.66667	3	1	0	1	0.666667	11	1	1	0	0.666667	5	3.33333	0.666667	2	2	0	12	3	0	5	0	0	4	0	1.33333	9	2	0	0	0.666667	0	0	1	3	1.33333	2	1	0	0	0.333333	0	0	0
	MC-10	2	0	2	0	0.666667	0	2	2	0	1.33333	4	9	2	5	5.33333	2	3.66667	2	1.66667	2.44444	0	1	0	0	0.333333	3	0	0	5	1.66667	0	0	3	0	1	0	0	0	0	0	0	0	0	0	0	3	8	0
Mean		2.6	1.8	4.6	3.4	3.26667	1.8	0.8	1.2	0.2	0.733333	4.2	2	1.4	1.2	1.53333	2.86667	1.53333	2.4	1.6	1.84444	1	2.6	0.6	0.8	1.33333	0.6	0	0.8	1.4	0.733333	1.8	0.4	1.6	1	1	0	0	0.4	0.6	0.333333	0.4	0.8	0	0.4	0.4	1.6	2.2	0.2
sem		1.2083	1.56205	1.6	0.927362	0.748331	0.969536	0.374166	0.8	0.2	0.266667	2.05913	1.76068	0.4	0.969536	0.963789	0.54365	0.806915	0.653197	0.194365	0.221108	1	2.35797	0.6	0.489898	0.924962	0.6	0	0.8	0.927362	0.323179	1.8	0.4	1.02956	1	0.614636	0	0	0.244949	0.6	0.258199	0.4	0.2	0	0.4	0.163299	1.02956	1.49666	0.2
eYFP	ME-2	1	0	0	0	0	0	0	6	0	2	1	0	0	0	0	0.666667	0	2	0	0.666667	0	0	0	0	0	0	0	2	0	0.666667	0	0	1	0	0.333333	0	0	0	0	0	0	0	0	0	0	0	1	0
	ME-7	15	1	0	2	1	0	0	0	0	0	5	1	1	3	1.66667	6.66667	0.666667	0.333333	1.66667	0.888889	0	0	0	0	0	0	0	0	1	0.333333	1	0	3	1	1.33333	0	0	0	0	0	0	0	0	0	0	0	0	0
	ME-8	16	0	2	0	0.666667	0	5	0	0	1.66667	0	0	0	0	0	5.33333	1.66667	0.666667	0	0.777778	0	0	3	0	1	0	0	1	0	0.333333	0	0	3	0	1	2	0	0	0	0	0	0	0	0	0	0	0	0
	ME-9	3	1	5	5	3.66667	0	2	0	0	0.666667	0	0	1	0	0.333333	1	1	2	1.66667	1.55556	0	0	0	2	0.666667	0	0	0	0	0	0	0	0	0	0	0	0	0	1	0.333333	0	0	0	0	0	0	0	0
	ME-10	2	0	0	7	2.33333	0	0	2	0	0.666667	0	3	0	0	1	0.666667	1	0.666667	2.33333	1.33333	0	0	1	1	0.666667	0	0	0	0	0	0	0	0	0	0	1	0	0	0	0	1	2	0	0	0.666667	0	0	1
Mean		7.4	0.4	1.4	2.8	1.53333	0	1.4	1.6	0	1	1.2	0.8	0.4	0.6	0.6	2.86667	0.866667	1.13333	1.13333	1.04444	0	0	0.8	0.6	0.466667	0	0	0.6	0.2	0.266667	0.2	0	1.4	0.2	0.533333	0.6	0	0	0.2	0.0666667	0.2	0.4	0	0	0.133333	0	0.2	0.2
sem		3.32566	0.244949	0.979796	1.39284	0.654896	0	0.979796	1.16619	0	0.365148	0.969536	0.583095	0.244949	0.6	0.323179	1.29786	0.270801	0.359011	0.478423	0.170692	0	0	0.583095	0.4	0.2	0	0	0.4	0.2	0.124722	0.2	0	0.678233	0.2	0.270801	0.4	0	0	0.2	0.0666667	0.2	0.4	0	0	0.133333	0	0.2	0.2
Total Mean		4	0.9	2.25	2.7	1.95	1.7	1.05	1.65	0.85	1.18333	1.7	1	0.75	0.65	0.8	2.46667	0.983333	1.55	1.4	1.31111	0.7	0.7	1.15	0.45	0.766667	0.25	0.4	0.6	0.6	0.533333	1.2	0.35	1.2	0.6	0.716667	0.8	0.4	0.1	0.5	0.333333	0.6	0.7	0.15	0.2	0.35	0.7	0.65	0.2
Total sem		1.16333	0.310913	0.946485	0.519615	0.43917	0.602771	0.125831	0.262996	0.464579	0.191243	0.888819	0.374166	0.330404	0.189297	0.246456	0.237268	0.189297	0.288515	0.136083	0.180762	0.264575	0.635085	0.556028	0.170783	0.280872	0.125831	0.282843	0.216025	0.282843	0.136083	0.476095	0.125831	0.408248	0.182574	0.1686	0.424264	0.4	0.1	0.191485	0.108866	0.216025	0.264575	0.15	0.11547	0.0739119	0.412311	0.518813	0.0816497
[truncated: 78 more columns]

## Sheet: Figure 6
					FC							Recall							Extinction
					% Freezing							% Freezing							% Freezing
					FC	Pre-Shock	S1	S2	S3	S4	Total Freezing	Recall				First half	Last half	Total Freezing	EXT1	First 3 min																First half
					Onset	0	200	280	360	440		5 min	5 min	5 min	5 min	10 min	10 min	20 min	Onset		0	60	120	180	240	300	360	420	480	540	600	660	720	780	840		900	960	1020	1080	1140	1200	1260	1320	1380	1440	1500	1560	1620
Mouse ID	Group	Virus	Stim Time	Tagged experience	Duration	198	78	78	78	60		% Bin 1	% Bin 2	% Bin 3	% Bin 4	% Bin1&2	% Bin3&4	Total %	Duration		60	60	60	60	60	60	60	60	60	60	60	60	60	60	60		60	60	60	60	60	60	60	60	60	60	60	60	60
289	CaMKIIa Undiluted	ChR2	F10	FC		0	0	12.11	16.96	49.82	19.7225	13.4674	24.5937	10.9512	7.29333	10.2696	18.2596	8.67518		19.7033	2.23	20.44	36.44	40.89	12.05	11.56	18.67	18.67	17.41	13.33	8	3.11	0	2.68	0	13.6987	0	8	14.73	4.89	8.89	22.22	8.93	2.22	9.78	63.56	35.11	56.7	52.89
290	CaMKIIa Undiluted	ChR2	F10	FC		0	5.9	30.1	10.38	70.54	29.23	22.4484	47.7463	21.0135	9.84933	9.23077	35.3346	9.56214		22.3967	18.75	24.44	24	12.44	19.2	24	19.56	16.44	39.73	54.22	26.67	52.89	17.78	56.7	38.67	29.6993	31.56	36	3.57	21.33	49.33	10.67	22.77	32.44	23.11	8.89	12.89	17.86	32.89
291	CaMKIIa Undiluted	ChR2	F10	FC		0	1.74	3.56	14.88	54.02	18.55	24.9458	52.2093	35.2662	4.66067	6.57346	44.3429	5.54875		3.56333	4.91	0	5.78	4.44	2.23	0	0	2.67	2.23	2.22	0.89	3.11	10.22	0	0	2.58	0	0	0	29.91	12.26	17.39	19.48	11.92	0	0	0	15.71	1.65
292	CaMKIIa Undiluted	ChR2	F10	FC		0	0	6.92	34.6	54.91	24.1075	68.9151	84.5543	82.3738	55.2973	53.1238	83.542	54.2882		18.3733	2.23	15.11	37.78	23.11	2.68	2.67	19.56	6.67	26.79	52.89	8.89	8.89	18.67	31.7	15.56	18.2133	32.89	26.22	21.87	8	2.22	14.67	2.23	14.22	5.78	24.44	0	13.84	32
293	CaMKIIa Undiluted	ChR2	F10	FC		0	0	2.08	27.68	45.18	18.735	48.0881	56.1187	63.1338	27.2057	47.8715	59.3757	36.8005		8.59667	2.23	8	15.56	8	0	40.18	0	15.39	0	12.89	2.67	17.81	35.76	15.95	18.55	12.866	41.74	32.2	34.63	2.23	0	25.5	17.21	0	11.98	14.05	21.97	0	6.94
294	CaMKIIa Undiluted	ChR2	F10	FC		0	6.94	35.99	65.4	53.57	40.475	19.724	25.997	23.43	14.6667	14.6154	24.8052	14.6429		13.3467	7.59	16.89	15.56	0	2.23	0	0	0	2.68	0	0	8.8	0	4.02	0	3.85133	0	10.3	12.31	20.36	0	0	16.9	9.33	22.27	0	15.64	5.76	0
295	CaMKIIa Undiluted	ChR2	F10	FC		0	0	9	37.02	33.04	19.765	7.50982	9.27967	4.66577	2.03367	14.6304	7.1375	7.88214		24.49	29.91	43.56	0	3.11	23.66	30.22	40	32.44	8.48	3.56	2.22	0	2.22	0	0	14.6253	2.22	0	0	0	13.28	2.37	4.58	10.9	9.65	23.58	0	0	4.66
296	CaMKIIa Undiluted	ChR2	F10	FC		0	1.04	54.33	49.13	79.46	45.99	6.11848	3.875	4.25923	7.72567	8.71192	4.05339	8.18357		6.96333	0	6.67	14.22	38.67	31.7	76	68.44	51.11	41.07	0	0	0	4.89	40.62	69.33	29.5147	50.67	15.11	18.3	0	0	0	0	4.44	0	0	2.22	0	0
297	CaMKIIa Undiluted	eYFP	F10	FC		0	0.35	11.04	21.73	33.12	16.56	62.8238	89.591	59.7023	47.451	52.7981	75.7141	49.9336		51.1433	68.93	35.62	48.88	36.29	32.14	39.56	12.44	56.44	18.3	16.89	28.44	34.22	13.78	8.04	25.78	31.7167	27.07	23.11	22.32	15.56	12	18.67	38.84	24.44	24.89	49.78	39.11	28.12	28
298	CaMKIIa Undiluted	eYFP	F10	FC		0	0	13.49	31.83	54.46	24.945	47.2453	53.2533	39.035	52.5803	42.3673	46.652	47.8386		49.2433	40.62	54.67	52.44	23.56	4.91	2.22	62.22	49.78	63.39	50.22	23.11	47.56	21.33	51.85	32.41	38.686	23.04	16.89	6.7	0	4.41	23.5	0	2.22	2.67	20	9.33	13.25	4
299	CaMKIIa Undiluted	eYFP	F10	FC		0	0	40.65	39.79	99.65	45.0225	55.0234	56.9383	76.5608	38.7503	50.0531	66.0487	43.998		48.7533	58.3	51.44	36.52	33.37	16.96	32.7	27.44	22.67	20.71	7.11	26.03	19.56	31.78	7.14	13.75	27.032	28.36	28	17.41	44.44	0	41.5	13.84	24.44	18.67	6.22	22.22	23.69	6.67
300	CaMKIIa Undiluted	eYFP	F10	FC		0	0	30.8	40.48	96.54	41.955	41.7889	53.651	52.8308	28.4787	32.4181	53.2702	30.3077		54.89	50	56	58.67	76.89	78.57	88	77.78	22.22	17.41	42.67	30.22	43.11	40.44	51.34	59.56	52.8587	63.56	43.11	66.96	78.67	67.56	76.89	81.25	90.22	84.44	39.56	76.89	85.27	70.22
301	CaMKIIa Undiluted	eYFP	F10	FC		0	3.47	23.53	23.88	66.07	29.2375	55.1411	74.751	62.8635	43.1503	38.6273	69.2318	41.0504		52.1733	65.37	60.03	31.12	57.96	28.51	45.47	12.44	2.22	0	23.48	36.44	59.14	38.04	17.35	20.77	33.2227	32.44	42.67	18.75	26.44	11.11	16.22	37.59	7.11	22.22	49.33	9.78	19.64	89.33
[truncated: 52 more columns]

## Sheet: Figure 7
						DAPI	eYFP	cFOS (RFP)	Overlaps	Chance
	Mouse ID	Group	Virus	Stim time	Tagged experience	# of DAPI labeled cells	% eYFP / DAPI	% cFos / DAPI	% eYFP + cFOS / DAPI	%eYFP*%cFos
Fig 1	43	POS	ChR2	F10	M/F Interaction	1393.98	7.28442	1.45916	0.130088	0.105722
	44	POS	ChR2	F10	M/F Interaction	1510.35	7.60879	1.15415	0.134975	0.088162
	45	POS	ChR2	F10	M/F Interaction	2142	9.57049	0.0466853	0.213299	0.00446802
	46	POS	ChR2	F10	M/F Interaction	1434.09	5.46763	0.281205	0.0389105	0.0147902
	47	POS	ChR2	F10	M/F Interaction	1702.41	6.34	2.37713	0.288256	0.149959
	48	POS	ChR2	F10	M/F Interaction	2092.71	6.55	1.11185	0.324681	0.0690369
	49	POS	ChR2	F10	M/F Interaction	1776.2	11.7684	0.901745	0.256475	0.106167
	50	POS	ChR2	F10	M/F Interaction	1313.24	4.43	1.56631	0.351016	0.0703385
	51	POS	ChR2	F10	M/F Interaction	1666.67	7.4	3.6911	0.227527	0.271116
	52	POS	eYFP	F10	M/F Interaction	1478	9.2301	1.68085	0.307526	0.146925
	53	POS	eYFP	F10	M/F Interaction	1875.76	4.20032	0.726979	0	0.0305355
	54	POS	eYFP	F10	M/F Interaction	1424.5	10.4432	1.89932	0.213299	0.19502
	55	POS	eYFP	F10	M/F Interaction	1913.67	8.41334	1.33221	0.113251	0.0956413
	56	POS	eYFP	F10	M/F Interaction	1546.83	7.04274	2.06642	0.246926	0.145934
	57	POS	eYFP	F10	M/F Interaction	1653.5	9.1555	1.51456	0.129818	0.136683
	58	POS	eYFP	F10	M/F Interaction	1386.5	7.2287	1.94749	0.234464	0.140802
	59	POS	eYFP	F10	M/F Interaction	1571	9.73948	1.94393	0.256838	0.188459
	60	NEUT	ChR2	F10	CLEAN CAGE	1285.51	9.60224	0.461231	0.0860254	0.0455763
	61	NEUT	ChR2	F10	CLEAN CAGE	2633.33	10.4718	0.690449	0	0.0723025
	62	NEUT	ChR2	F10	CLEAN CAGE	1871.97	7.02822	2.96423	0.277352	0.193389
	63	NEUT	ChR2	F10	CLEAN CAGE	1568.6	8.38788	3.61224	0.335342	0.308202
	64	NEUT	ChR2	F10	CLEAN CAGE	1754.02	10.4866	1.58398	0.240401	0.16323
	65	NEUT	ChR2	F10	CLEAN CAGE	1205.74	6.50147	0.865002	0.058602	0.0557174
	66	NEUT	ChR2	F10	CLEAN CAGE	1263.23	4.7639	0.320157	0.0787447	0.0156339
	67	NEUT	ChR2	F10	CLEAN CAGE	1496.76	7.36485	0.729439	0.10886	0.0533112
	68	NEUT	ChR2	F10	CLEAN CAGE	1989.88	9.16165	0.984665	0.0283758	0.105072
	69	NEUT	ChR2	F10	CLEAN CAGE	2042	5.09877	1.29907	0.0810506	0.0644854
	70	NEUT	ChR2	F10	CLEAN CAGE	2065.88	6.53628	1.65712	0.214385	0.108253
	71	NEUT	ChR2	F10	CLEAN CAGE	1683.29	8.60928	1.16419	0.126789	0.0997899
	72	NEUT	eYFP	F10	CLEAN CAGE	1781.78	5.49777	0.740008	0.136841	0.03853
	73	NEUT	eYFP	F10	CLEAN CAGE	936.364	7.60518	3.23625	0	0.246122
	74	NEUT	eYFP	F10	CLEAN CAGE	1717	5.2417	1.51427	0.116482	0.0793735
	75	NEUT	eYFP	F10	CLEAN CAGE	2009.38	9.7038	1.77463	0.322965	0.166989
	76	NEUT	eYFP	F10	CLEAN CAGE	1677.27	9.48509	1.71635	0.0903342	0.162797
	77	NEUT	eYFP	F10	CLEAN CAGE	1886.87	9.1389	1.34293	0.245235	0.120828
	78	NEUT	eYFP	F10	CLEAN CAGE	2005.33	11.0293	1.23945	0.0725262	0.138829
	79	NEUT	eYFP	F10	CLEAN CAGE	1699.33	9.95929	1.56899	0.111453	0.242851
	80	NEG	ChR2	F10	RESTRAINT	1289	4.73235	0.387898	0.116369	0.0183567
	81	NEG	ChR2	F10	RESTRAINT	1441.5	6.83316	0.554977	0.104058	0.0379225
	82	NEG	ChR2	F10	RESTRAINT	1435.54	9.35795	1.67856	0.0839278	0.157079
	83	NEG	ChR2	F10	RESTRAINT	2040	6.51961	1.32353	0.294118	0.0862889
	84	NEG	ChR2	F10	RESTRAINT	1302.41	8.96493	0.729894	0.152559	0.0668629
	85	NEG	ChR2	F10	RESTRAINT	1390.25	10.9712	2.15272	0.473874	0.224354
	86	NEG	ChR2	F10	RESTRAINT	1493.49	9.94401	2.81536	0.439591	0.276968
	87	NEG	ChR2	F10	RESTRAINT	1744.95	8.53673	2.78719	0.0879775	0.219552
	88	NEG	eYFP	F10	RESTRAINT	1386.47	5.2603	1.84382	0.32538	0.0969904
	89	NEG	eYFP	F10	RESTRAINT	1661.33	10.8807	1.58956	0.420303	0.165995
	90	NEG	eYFP	F10	RESTRAINT	1491.17	7.52123	1.64608	0.258734	0.123772
	91	NEG	eYFP	F10	RESTRAINT	1584	8.35098	1.30038	0.283122	0.106837
	92	NEG	eYFP	F10	RESTRAINT	1675	8.30267	1.51589	0.210125	0.127009
	93	NEG	eYFP	F10	RESTRAINT	1440.67	10.7624	1.80524	0.221069	0.180249
	94	NEG	eYFP	F10	RESTRAINT	1664.17	7.42124	0.834613	0.168592	0.0615214
	95	NEG	eYFP	F10	RESTRAINT	1581.83	8.34392	1.48579	0.172085	0.110441
	96	NEG	eYFP	F10	RESTRAINT	1416.83	9.79544	1.26684	0.159159	0.111668
Fig 2	149	NEG-FC-TAG	ChR2	F10	FC (DIFF ROOM)	1818.67	5.32716	1.55829	0.362127	0.0814714
	150	NEG-FC-TAG	ChR2	F10	FC (DIFF ROOM)	1909.86	5.17766	0.423485	0.172416	0.0217062
	151	NEG-FC-TAG	ChR2	F10	FC (DIFF ROOM)	1505.03	6.27534	1.05527	0.138037	0.066853
	152	NEG-FC-TAG	ChR2	F10	FC (DIFF ROOM)	1929	8.57853	0.987488	0.168782	0.0850619
	153	NEG-FC-TAG	ChR2	F10	FC (DIFF ROOM)	789.245	9.9034	3.89462	0.558735	0.374359
	154	NEG-FC-TAG	ChR2	F10	FC (DIFF ROOM)	1203.71	5.25058	0.476157	0.0255391	0.0240079
	155	NEG-FC-TAG	ChR2	F10	FC (DIFF ROOM)	1340.4	9.91403	1.17144	0.553145	0.0934166
	156	NEG-FC-TAG	eYFP	F10	FC (DIFF ROOM)	1919.32	7.78709	1.23637	0.355064	0.111878
	157	NEG-FC-TAG	eYFP	F10	FC (DIFF ROOM)	1753.83	8.80145	0.920165	0.25143	0.0783521
	158	NEG-FC-TAG	eYFP	F10	FC (DIFF ROOM)	1770.88	7.457	1.08046	0.178483	0.0778699
	159	NEG-FC-TAG	eYFP	F10	FC (DIFF ROOM)	1435.87	7.7059	0.997698	0.152086	0.0780232
	160	NEG-FC-TAG	eYFP	F10	FC (DIFF ROOM)	1711.83	8.02524	1.10593	0.254471	0.084209
	161	POS-COC	ChR2	F10	COCAINE 15MG/KG	1371.53	11.0122	1.26182	0.259668	0.139233
	162	POS-COC	ChR2	F10	COCAINE 15MG/KG	1563.12	8.56523	1.51073	0.30157	0.120583
	163	POS-COC	ChR2	F10	COCAINE 15MG/KG	1351.25	7.50666	2.25753	0.289821	0.16949
	164	POS-COC	ChR2	F10	COCAINE 15MG/KG	1458.5	2.57985	1.17235	0.199565	0.0300902
	165	POS-COC	ChR2	F10	COCAINE 15MG/KG	1754.5	11.2683	1.26608	0.177792	0.180343
	166	POS-COC	ChR2	F10	COCAINE 15MG/KG	2060	7.86076	1.21005	0.214795	0.128982
	167	POS-COC	ChR2	F10	COCAINE 15MG/KG	2163.59	10.5466	1.44014	0.199919	0.0990356
	168	POS-COC	eYFP	F10	COCAINE 15MG/KG	1723.32	7.90259	0.970658	0.3061	0.0765302
	169	POS-COC	eYFP	F10	COCAINE 15MG/KG	1593.41	7.37024	1.56692	0.107033	0.119984
	170	POS-COC	eYFP	F10	COCAINE 15MG/KG	1554.89	8.90297	0.282011	0.231727	0.117864
	171	POS-COC	eYFP	F10	COCAINE 15MG/KG	1595.14	4.73425	1.92229	0.348798	0.101573
	172	POS-COC	eYFP	F10	COCAINE 15MG/KG	1801	9.76479	1.88014	0.270994	0.185121
	173	POS-COC	eYFP	F10	COCAINE 15MG/KG	1532.5	11.4119	0.983032	0.21823	0.145197
	174	POS-COC	eYFP	F10	COCAINE 15MG/KG	2016.83	11.4971	1.12033	0.0801721	0.131348
	175	POS-COC	eYFP	F10	COCAINE 15MG/KG	1573.65	12.2126	2.41308	0.204024	0.31181
	176	POS-COC	eYFP	F10	COCAINE 15MG/KG	1438	7.45672	2.06136	0.12984	0.142602
	177	POS-COC	eYFP	F10	COCAINE 15MG/KG	1797.34	11.0619	1.97652	0.217057	0.219727
	178	NEUT-HC	ChR2	F10	Homecage	1454.55	5	0.3125	0.104167	0.015625
	179	NEUT-HC	ChR2	F10	Homecage	1161.53	7.4055	0.934139	0.126347	0.0702608
	180	NEUT-HC	ChR2	F10	Homecage	1408	7.53369	0.679808	0.120031	0.0518072
	181	NEUT-HC	ChR2	F10	Homecage	1633.15	7.71096	2.11226	0.0857669	0.164401
	182	NEUT-HC	ChR2	F10	Homecage	1722.86	9.53434	1.80107	0.0621792	0.16615
	183	NEUT-HC	ChR2	F10	Homecage	1580.08	10.2397	2.69472	0.0217675	0.282363
	184	NEUT-HC	ChR2	F10	Homecage	2122.5	10.1033	1.54335	0.201374	0.136725
	185	NEUT-HC	eYFP	F10	Homecage	1701	8.31414	1.41098	0.159254	0.106795
	186	NEUT-HC	eYFP	F10	Homecage	1333.12	8.8398	1.34827	0.132072	0.106787
	187	NEUT-HC	eYFP	F10	Homecage	1528.87	7.54128	0.768607	0.0404484	0.0528536
	188	NEUT-HC	eYFP	F10	Homecage	1298.01	8.19752	0.94732	0.180555	0.089817
	189	NEUT-HC	eYFP	F10	Homecage	2856.52	11.2434	1.24216	0.191401	0.13638
	190	NEUT-HC	eYFP	F10	Homecage	1973.21	8.54268	1.36933	0.136737	0.0931944
	191	NEUT-HC	eYFP	F10	Homecage	1632.17	7.62843	2.11682	0.166805	0.0760103
Fig 3	192	VCDC	VTA(ChR2)-DG(ChR2)	F10	VTA Stimulation	1569.25	7.84301	0.726451	0.174193	0.060938
	193	VCDC	VTA(ChR2)-DG(ChR2)	F10	VTA Stimulation	1370.75	9.72032	1.53021	0.310603	0.150043
	194	VCDC	VTA(ChR2)-DG(ChR2)	F10	VTA Stimulation	1299	5.2348	2.00154	0.153965	0.0322389
	195	VCDC	VTA(ChR2)-DG(ChR2)	F10	VTA Stimulation	1578.2	9.71891	1.19104	0.0952835	0.0926052
	196	VCDC	VTA(ChR2)-DG(ChR2)	F10	VTA Stimulation	1768.8	9.40423	1.39908	0.272727	0.121968
	197	VCDC	VTA(ChR2)-DG(ChR2)	F10	VTA Stimulation	1608.17	7.58989	1.26334	0	0.0947336
	198	VCDC	VTA(ChR2)-DG(ChR2)	F10	VTA Stimulation	1453	6.81349	1.44529	0.344116	0.0984744
	199	VCDC	VTA(ChR2)-DG(ChR2)	F10	VTA Stimulation	1478.77	6.97556	1.16405	0.294814	0.0435226
	200	VCDC	VTA(ChR2)-DG(ChR2)	F10	VTA Stimulation	1421.33	7.82727	1.30021	0.11786	0.0687848
	201	VCDC	VTA(ChR2)-DG(ChR2)	F10	VTA Stimulation	1470.68	10.0204	1.58487	0.204499	0.158811
	202	VCDC	VTA(ChR2)-DG(ChR2)	F10	VTA Stimulation	1399.39	6.19544	0.905724	0.221547	0.0562579
	203	VCDC	VTA(ChR2)-DG(ChR2)	F10	VTA Stimulation	1938.25	9.0979	1.18696	0.141813	0.0516062
	204	VEDC	VTA(eYFP)-DG(ChR2)	F10	No Stimulation	1353.33	7.50509	1.19702	0.172571	0.0434826
	205	VEDC	VTA(eYFP)-DG(ChR2)	F10	No Stimulation	2114.29	7.61024	1.31579	0.177809	0.0487142
	206	VEDC	VTA(eYFP)-DG(ChR2)	F10	No Stimulation	1689.5	7.55585	1.01741	0.216039	0.0766796
	207	VEDC	VTA(eYFP)-DG(ChR2)	F10	No Stimulation	1328.53	9.00987	1.57322	0.224068	0.139048
	208	VEDC	VTA(eYFP)-DG(ChR2)	F10	No Stimulation	1600.31	8.86567	0.947864	0.146587	0.0899801
	209	VEDC	VTA(eYFP)-DG(ChR2)	F10	No Stimulation	1656.33	8.40625	1.30102	0.15176	0.0722076
	210	VEDC	VTA(eYFP)-DG(ChR2)	F10	No Stimulation	1811.42	8.91767	1.06791	0.136967	0.0957453
	211	VEDC	VTA(eYFP)-DG(ChR2)	F10	No Stimulation	1497	9.28341	1.47322	0.230478	0.13455
	212	VEDC	VTA(eYFP)-DG(ChR2)	F10	No Stimulation	1346.5	7.35504	1.31234	0.244144	0.0971162
	213	VEDC	VTA(eYFP)-DG(ChR2)	F10	No Stimulation	1310	7.25145	1.92086	0.228245	0.125478
	214	VEDC	VTA(eYFP)-DG(ChR2)	F10	No Stimulation	1542.48	6.80291	2.46284	0.219092	0.167387
	215	VEDC	VTA(eYFP)-DG(ChR2)	F10	No Stimulation	1318.75	6.85701	0.905246	0.250769	0.0507374
	216	VEDC	VTA(eYFP)-DG(ChR2)	F10	No Stimulation	1815	8.8389	1.20528	0.0918914	0.102953
	217	VEDC	VTA(eYFP)-DG(ChR2)	F10	No Stimulation	1356.79	6.26385	1.47382	0.332122	0.093917
	218	VEDE	VTA(eYFP)-DG(eYFP)	F10	No Stimulation	1255.67	8.20252	0.800166	0.156631	0.0655378
	219	VEDE	VTA(eYFP)-DG(eYFP)	F10	No Stimulation	1535.67	10.6497	1.16851	0.274073	0.122484
	220	VEDE	VTA(eYFP)-DG(eYFP)	F10	No Stimulation	1376.02	7.55135	1.0711	0.2229	0.0158801
	221	VEDE	VTA(eYFP)-DG(eYFP)	F10	No Stimulation	1434.35	6.09119	1.17002	0.155053	0.0174118
	222	VEDE	VTA(eYFP)-DG(eYFP)	F10	No Stimulation	1640.53	7.40245	1.48873	0.191302	0.0375315
	223	VEDE	VTA(eYFP)-DG(eYFP)	F10	No Stimulation	1474.83	7.56549	1.25487	0.203497	0.094975
	224	VEDE	VTA(eYFP)-DG(eYFP)	F10	No Stimulation	1542.5	7.95396	1.32252	0.256524	0.046469
	225	VEDE	VTA(eYFP)-DG(eYFP)	F10	No Stimulation	1785	8.18147	1.37533	0.235445	0.0359987
	226	VEDE	VTA(eYFP)-DG(eYFP)	F10	No Stimulation	1278.75	8.97042	1.08745	0.118675	0.0979877
	227	VEDE	VTA(eYFP)-DG(eYFP)	F10	No Stimulation	1600.8	5.97278	1.44782	0.188847	0.084593
	228	VEDE	VTA(eYFP)-DG(eYFP)	F10	No Stimulation	1541.41	10.2381	1.57367	0.222394	0.160233
	229	VEDE	VTA(eYFP)-DG(eYFP)	F10	No Stimulation	1430	7.73263	0.839043	0.198188	0.0649421
	230	VEDE	VTA(eYFP)-DG(eYFP)	F10	No Stimulation	1435.76	9.31147	1.26725	0.206544	0.118912
	231	VCDE	VTA(ChR2)-DG(eYFP)	F10	VTA Stimulation	1329.5	8.8003	1.35389	0.188041	0.119147
	232	VCDE	VTA(ChR2)-DG(eYFP)	F10	VTA Stimulation	1369.17	8.15028	0.563469	0.15606	0.0458731
	233	VCDE	VTA(ChR2)-DG(eYFP)	F10	VTA Stimulation	1455.03	7.37128	1.4951	0.212768	0.110787
	234	VCDE	VTA(ChR2)-DG(eYFP)	F10	VTA Stimulation	1472.7	7.6162	0.96218	0.108816	0.0741142
	235	VCDE	VTA(ChR2)-DG(eYFP)	F10	VTA Stimulation	1362.22	8.60539	2.10555	0.173571	0.165898
	236	VCDE	VTA(ChR2)-DG(eYFP)	F10	VTA Stimulation	1595.93	5.2267	0.683236	0	0.0275498
	237	VCDE	VTA(ChR2)-DG(eYFP)	F10	VTA Stimulation	1617.12	7.4178	2.20964	0.22419	0.0967749
	238	VCDE	VTA(ChR2)-DG(eYFP)	F10	VTA Stimulation	1503.17	7.16998	0.948506	0.172765	0.0678183
	239	VCDE	VTA(ChR2)-DG(eYFP)	F10	VTA Stimulation	1469.5	8.04695	1.11091	0.277303	0.0958297
	240	VCDC	VTA(ChR2)-DG(eYFP)	F10	VTA Stimulation	1684.5	8.67814	1.73415	0.247668	0.138588
	241	VCDC	VTA(ChR2)-DG(eYFP)	F10	VTA Stimulation	1456.5	7.69312	1.33675	0.273462	0.0992126
Fig 4	242	CaMKIIa Undiluted	ChR2	F10		1356.06	66.9646	1.61654	0.753425	1.08251
	243	CaMKIIa Undiluted	ChR2	F10		1153.03	60.5896	1.40034	0.722272	0.848461
	244	CaMKIIa Undiluted	ChR2	F10		1383.76	67.753	1.196	0.823573	0.810324
	245	CaMKIIa Undiluted	ChR2	F10		1750.53	24.1547	0.777771	0.471812	0.187868
	246	CaMKIIa Undiluted	ChR2	F10		1470.93	23.0166	0.834063	0.177865	0.191973
	247	CaMKIIa Undiluted	ChR2	F10		1857.37	40.8787	0.783533	0.472888	0.320298
	248	CaMKIIa Undiluted	eYFP	F10		1554.26	39.527	1.25701	0.510294	0.496859
	249	CaMKIIa Undiluted	eYFP	F10		1790.8	29.3269	1.14901	0.497771	0.33697
	250	CaMKIIa Undiluted	eYFP	F10		1536.23	36.3912	1.68514	0.744419	0.613241
	251	CaMKIIa Undiluted	eYFP	F10		1419.33	50.3999	1.49216	0.437017	0.752049
	252	CaMKIIa Undiluted	eYFP	F10		1331.82	63.5914	1.05767	0.303407	0.67259
	253	CaMKIIa Undiluted	eYFP	F10		1509.6	69.5253	2.36574	1.30439	1.64479
	254	CaMKIIa Diluted	ChR2	F10		974	4.8609	1.3108	0.130842	0.0637168
	255	CaMKIIa Diluted	ChR2	F10		1934.29	9.3164	1.64214	0.529303	0.152989
	256	CaMKIIa Diluted	ChR2	F10		1552.5	10.7268	3.99322	0.147436	0.428345
	257	CaMKIIa Diluted	ChR2	F10		1211.17	11.5652	1.4885	0.488791	0.172149
	258	CaMKIIa Diluted	ChR2	F10		1444.82	10.7052	1.34276	0.378046	0.143745
	259	CaMKIIa Diluted	ChR2	F10		1714	11.6394	0.175029	0	0.0203724
	260	CaMKIIa Diluted	ChR2	F10		1851.32	5.014	0.573491	0.0342348	0.0287549
	261	CaMKIIa Diluted	eYFP	F10		1739.39	11.19	1.54	0.1	0.172326
	262	CaMKIIa Diluted	eYFP	F10		1934.29	9.34253	0.638747	0.130496	0.0596751
	263	CaMKIIa Diluted	eYFP	F10		1826.51	7.12713	0.964001	0.120016	0.0687056
	264	CaMKIIa Diluted	eYFP	F10		1630.04	9.45175	1.10657	0.249128	0.10459
	265	CaMKIIa Diluted	eYFP	F10		1709.45	6.33869	1.50535	0.267224	0.0954197
	266	CaMKIIa Diluted	eYFP	F10		1371.85	8.47791	1.61256	0.222402	0.136712
	267	CaMKIIa Diluted	eYFP	F10		1234.51	6.64598	1.51808	0.325167	0.100891
	268	CaMKIIa Diluted	eYFP	F10		1416.25	7.69646	2.38662	0.203305	0.183686
Fig 5	269	MAZE REMINDER	ChR2	F10		1444.25	37.7412	1.138	0.328111	0.430327
	270	MAZE REMINDER	ChR2	F10		1547.89	28.1707	1.414	0.403902	0.40274
	271	MAZE REMINDER	ChR2	F10		1441.57	34.3084	1.421	0.543251	0.487457
	272	MAZE REMINDER	ChR2	F10		1401.81	37.3872	1.891	0.429738	0.706934
	273	MAZE REMINDER	ChR2	F10		1466.87	38.0287	1.23203	0.36961	0.468527
	274	MAZE NO REMINDER	ChR2	F10		1561.05	36.6685	1.203	0.428298	0.443545
	275	MAZE NO REMINDER	ChR2	F10		1464.46	35.3764	2.22131	0.987248	0.785819
	276	MAZE NO REMINDER	ChR2	F10		1427.5	38.704	1.716	0.700525	0.664272
	277	MAZE NO REMINDER	ChR2	F10		1430.72	32.8421	1.432	0.463158	0.470161
	278	MAZE NO REMINDER	ChR2	F10		1395.86	36.6334	1.159	0.792406	0.422078
	279	MAZE REMINDER	eYFP	F10		1339.5	37.5177	2.0498	0.186541	0.770164
	280	MAZE REMINDER	eYFP	F10		1445.5	35.5413	0.795572	0.363196	0.282757
	281	MAZE REMINDER	eYFP	F10		1297.37	35.2106	1.13057	0.724342	0.396897
	282	MAZE REMINDER	eYFP	F10		1766.62	38.2985	1.05146	0.634739	0.394724
	283	MAZE REMINDER	eYFP	F10		1664	38.0409	0.691106	0.540865	0.262903
	284	MAZE NO REMINDER	eYFP	F10		1483	34.8618	2.89953	0.472016	1.01083
	285	MAZE NO REMINDER	eYFP	F10		1659.04	39.5062	1.053	0.689906	0.416005
	286	MAZE NO REMINDER	eYFP	F10		1522.56	31.1605	1.08642	0.0987654	0.338534
	287	MAZE NO REMINDER	eYFP	F10		1223.64	35.318	0.810236	0.269349	0.275542
	288	MAZE NO REMINDER	eYFP	F10		1621.22	73.3197	1.33152	0.983265	0.969892
						Blue	Red	Blue	Magenta		Green	Cyan		Yellow		White
						all cells	engram (FC)	cFos	engram + cFos		Random cells stimulated	Random cells + cFos		Random Cells + engram		engram + random + cFos
						DAPI	RFP	BFP	Overlaps	Chance	eYFP	Overlaps	Chance	Overlaps	Chance	Overlaps	Chance
	Mouse ID	Group	Virus	Stim time	Tagged experience	# of DAPI labeled cells	% mCherry / DAPI	% cFos / DAPI	% mCherry + cFos / DAPI	%mCherry*%cFos	% eYFP / DAPI	% eYFP + cFos / DAPI	%eYFP*cFos	% eYFP + mCherry / DAPI	%eYFP*%mCherry	% eYFP +mCherry + cFos / DAPI	%eYFP*mCherry*cFos
Fig 6	289	CaMKIIa Undiluted	ChR2	F10	FC	1526.03	7.67801	1.08516	0.228286	0.0833183	35.7279	0.804089	0.387703	4.14907	2.74319	0.105881	0.0291572
	290	CaMKIIa Undiluted	ChR2	F10	FC	1420.5	8.57578	1.97802	0.296854	0.169631	38.7582	1.77461	0.766647	5.01836	3.32382	0.282092	0.073737
	291	CaMKIIa Undiluted	ChR2	F10	FC	1381.66	7.30667	0.977587	0.129703	0.0714291	25.0682	0.835416	0.245064	4.3881	1.83165	0.105181	0.0178506
	292	CaMKIIa Undiluted	ChR2	F10	FC	1439.33	6.41903	2.12496	0.204715	0.136402	21.3755	1.02319	0.45422	3.28235	1.3721	0.144396	0.0289036
	293	CaMKIIa Undiluted	ChR2	F10	FC	1304.17	7.25013	1.58633	0.149536	0.115011	36.3724	1.10525	0.576985	3.47816	2.63704	0.0443692	0.0404068
	294	CaMKIIa Undiluted	ChR2	F10	FC	1477.78	6.99267	1.73964	0.0296033	0.121648	40.169	0.918152	0.698798	4.38938	2.80889	0	0.0507015
	295	CaMKIIa Undiluted	ChR2	F10	FC	1637.83	6.88851	2.28216	0.140563	0.157207	31.4645	1.82064	0.718071	4.48889	2.16743	0.196153	0.0478719
	296	CaMKIIa Undiluted	ChR2	F10	FC	1665.15	6.27843	3.09372	0	0.194237	24.3858	1.91083	0.754429	3.82166	1.53105	0	0.0473663
	297	CaMKIIa Undiluted	eYFP	F10	FC	1142.2	7.21557	2.27085	0.477895	0.163855	26.6807	1.08652	0.60588	4.39814	1.92516	0.154437	0.0396327
	298	CaMKIIa Undiluted	eYFP	F10	FC	1378.74	7.0077	1.82676	0.291082	0.128014	30.9958	0.786411	0.566219	3.78217	2.17209	0.0885462	0.0399801
	299	CaMKIIa Undiluted	eYFP	F10	FC	1186.85	7.01451	1.59285	0.45784	0.11173	25.32	0.995854	0.403309	4.04945	1.77607	0.16462	0.0307418
	300	CaMKIIa Undiluted	eYFP	F10	FC	1609.22	6.90057	2.24615	0.582787	0.154997	31.81	1.11831	0.7145	3.78275	2.19507	0.181831	0.0495279
	301	CaMKIIa Undiluted	eYFP	F10	FC	1567.15	6.90986	2.0814	0.98022	0.143822	38.3968	1.35577	0.799193	4.18036	2.65317	0.927226	0.0551167

## Sheet: Supp Fig 1
						FC						Extinction
						% Freezing						% Freezing
						FC	Pre-Shock	S1	S2	S3	S4	EXT1	First 3 min	EXT2	Last 3 min
						Onset	0	200	280	360	440	Onset		Onset
	Mouse ID	Group	Virus	Stim time	Tagged experience	Duration	198	78	78	78	60	Duration		Duration
a	1	POS	ChR2	L10	M/F Interaction		0	0.34	8.19	59.93	31.25		35.1533		3.11
	2	POS	ChR2	L10	M/F Interaction		0.67	4.11	43.69	65.07	64.73		41.5233		25.0967
	3	POS	ChR2	L10	M/F Interaction		1.35	2.05	11.95	65.07	39.29		52.05		0.743333
	4	POS	ChR2	L10	M/F Interaction		0	5.82	45.73	29.45	59.82		54.28		5.63333
	5	POS	ChR2	L10	M/F Interaction		0	5.14	43.69	45.55	37.5		44.92		13.0533
	6	POS	ChR2	L10	M/F Interaction		0	32.19	63.14	85.62	93.3		21.22		8.00333
	7	POS	ChR2	L10	M/F Interaction		0	8.56	44.71	55.14	61.61		56.01		14.5333
	8	POS	eYFP	L10	M/F Interaction		11.52	33.94	41.75	46.56	37.5		80.5033		36.49
	9	POS	eYFP	L10	M/F Interaction		0	2.4	13.65	38.01	75.89		59.2		44.5033
	10	POS	eYFP	L10	M/F Interaction		0.81	6.51	30.72	28.08	45.09		60.3367		28.1933
	11	POS	eYFP	L10	M/F Interaction		0	2.74	3.07	24.66	50.89		68.72		1.48
	12	NEUT	ChR2	L10	CLEAN CAGE		0	8.56	33.11	63.01	18.75		74.9333		0.89
	13	NEUT	ChR2	L10	CLEAN CAGE		0	0	4.1	65.41	76.79		60.63		7.13667
	14	NEUT	ChR2	L10	CLEAN CAGE		0	0	21.16	45.55	45.54		63.6367		9.20667
	15	NEUT	ChR2	L10	CLEAN CAGE		0	0.34	35.49	69.86	52.23		65.85		20.6133
	16	NEUT	ChR2	L10	CLEAN CAGE		0	2.4	8.19	21.58	48.66		50.13		21.3567
	17	NEUT	ChR2	L10	CLEAN CAGE		0	2.05	2.05	28.08	34.37		46.1167		30.5433
	18	NEUT	ChR2	L10	CLEAN CAGE		0	2.4	48.46	84.59	63.84		37.39		17.37
	19	NEUT	ChR2	L10	CLEAN CAGE		0	3.42	34.47	83.56	68.3		86.94		42.0067
	20	NEUT	eYFP	L10	CLEAN CAGE		0.67	0	14.68	41.1	69.2		69.9867		42.41
	21	NEUT	eYFP	L10	CLEAN CAGE		0	3.42	57.34	28.08	70.98		59.35		67.9533
	22	NEUT	eYFP	L10	CLEAN CAGE		0.67	12.33	42.32	68.15	59.82		63.33		20.3567
	23	NEUT	eYFP	L10	CLEAN CAGE		0	2.4	9.9	57.19	62.95		55.7367		8.33333
	24	NEUT	eYFP	L10	CLEAN CAGE		0	0.68	8.19	46.92	35.71		89.4533		9.49667
	25	NEG	ChR2	L10	RESTRAINT		0	0	14.68	46.92	58.04		51.41		3.86
	26	NEG	ChR2	L10	RESTRAINT		0.67	2.05	16.38	44.18	55.36		61.54		73.5867
	27	NEG	ChR2	L10	RESTRAINT		0	0	5.8	29.11	47.77		8.16667		3.11667
	28	NEG	ChR2	L10	RESTRAINT		0	8.22	17.41	51.37	93.3		24.45		44.4667
	29	NEG	ChR2	L10	RESTRAINT		3.24	27.71	57.68	7.88	63.39		46.2833		1.04
	30	NEG	ChR2	L10	RESTRAINT		0	1.74	28.14	55.19	40.09		31.46		6.67667
	31	NEG	ChR2	L10	RESTRAINT		0	4.51	20.76	52.25	62.95		13.65		0
	32	NEG	ChR2	L10	RESTRAINT		0	1.74	31.14	64.01	71.43		43.1233		2.37333
	33	NEG	ChR2	L10	RESTRAINT		1.21	0	14.33	53.77	85.71		66.34		39.19
	34	NEG	eYFP	L10	RESTRAINT		0	5.82	48.12	51.71	17.86		41.3567		7.44
	35	NEG	eYFP	L10	RESTRAINT		0	30.14	62.12	84.25	87.5		98.2167		6.335
	36	NEG	eYFP	L10	RESTRAINT		0	1.71	35.49	58.56	76.34		74.73		70.3167
	37	NEG	eYFP	L10	RESTRAINT		0	8.9	13.99	28.08	69.2		22.3367		11.9567
	38	NEG	eYFP	L10	RESTRAINT		3.03	27.58	40.66	58.59	70.09		51.1633		0.893333
	39	NEG	eYFP	L10	RESTRAINT		0	12.5	27.41	45.21	56.23		40.14		14.44
	40	NEG	eYFP	L10	RESTRAINT		1.12	6.7	17.14	40.12	81.81		49.5733		28.43
	41	NEG	eYFP	L10	RESTRAINT		0	12.5	22.8	38.92	36.66		43.6633		9.33
	42	NEG	eYFP	L10	RESTRAINT		0	4.71	22.27	42.46	60.19		49.48		43.67
b	43	POS	ChR2	F10	M/F Interaction		0	12.67	40.27	38.01	57.59		61.85		7.91
	44	POS	ChR2	F10	M/F Interaction		0	3.77	49.49	64.38	45.54		63.2067		32.45
	45	POS	ChR2	F10	M/F Interaction		1.08	17.12	35.49	31.99	30.54		8.15667		0
	46	POS	ChR2	F10	M/F Interaction		0	6.49	17.41	57.53	67.86		9.04		44.9967
	47	POS	ChR2	F10	M/F Interaction		0	2.23	15.36	37.67	73.66		15.56		5.79667
	48	POS	ChR2	F10	M/F Interaction		8.085	46.19	60.19	65.27	78.12		75.95		0.743333
	49	POS	ChR2	F10	M/F Interaction		0.81	12.08	26.23	36.33	39.46		15.1333		3.26
	50	POS	ChR2	F10	M/F Interaction		0	0.69	40.48	43.25	87.05		21.63		2.08333
	51	POS	ChR2	F10	M/F Interaction		0	1.76	14.84	35.92	42.14		26.27		6.69667
	52	POS	eYFP	F10	M/F Interaction		5.525	37.99	47.21	58.78	51.34		70.0187		40.7133
	53	POS	eYFP	F10	M/F Interaction		3.705	31.73	44.66	54.39	53.12		76.3547		7.85
	54	POS	eYFP	F10	M/F Interaction		7.18	18.06	14.19	55.36	87.05		65.6737		54.1267
	55	POS	eYFP	F10	M/F Interaction		0	7.88	39.93	69.52	59.37		51.8907		12.66
	56	POS	eYFP	F10	M/F Interaction		0.67	9.25	19.11	18.84	63.39		60.8227		13.9433
	57	POS	eYFP	F10	M/F Interaction		0	21.92	38.57	60.62	93.75		57.574		38.7267
	58	POS	eYFP	F10	M/F Interaction		1.28	18.8	31.55	44.27	45.98		59.0627		1.33333
	59	POS	eYFP	F10	M/F Interaction		0	3.82	19.03	44.29	73.21		39.4717		0.89
	60	NEUT	ChR2	F10	CLEAN CAGE		0	17.81	33.11	61.99	28.12		45.4967		18.08
	61	NEUT	ChR2	F10	CLEAN CAGE		0	6.85	13.31	36.3	71.87		18.0833		2.37
	62	NEUT	ChR2	F10	CLEAN CAGE		0	5.14	41.98	41.78	57.14		7.26333		0.89
	63	NEUT	ChR2	F10	CLEAN CAGE		0	0	5.12	29.79	31.7		22.0967		2.68
	64	NEUT	ChR2	F10	CLEAN CAGE		0	0	34.13	66.1	74.55		52.4967		11.7667
	65	NEUT	ChR2	F10	CLEAN CAGE		5.47	38.38	55.34	64.31	79.91		49.11		2.22333
	66	NEUT	ChR2	F10	CLEAN CAGE		7.345	37.13	45.39	42.37	66.52		58.57		4.89
	67	NEUT	ChR2	F10	CLEAN CAGE		0.335	26.62	43.93	60.31	74.55		58.87		5.35
	68	NEUT	ChR2	F10	CLEAN CAGE		1.48	25.94	40.05	46.76	39.73		24.91		12.1633
	69	NEUT	ChR2	F10	CLEAN CAGE		0.94	3.47	46.71	70.59	58.04		30.6867		0.74
	70	NEUT	ChR2	F10	CLEAN CAGE		0	8.68	4.15	9.34	43.3		9.63333		3.11
	71	NEUT	ChR2	F10	CLEAN CAGE		0	3.47	33.56	56.75	63.84		36.91		23.28
	72	NEUT	eYFP	F10	CLEAN CAGE		1.75	29.41	44.54	59.16	52.23		41.943		8.16
	73	NEUT	eYFP	F10	CLEAN CAGE		4.58	10.67	46	49.81	46.43		55.803		8.17333
	74	NEUT	eYFP	F10	CLEAN CAGE		4.11	10.09	42.84	54.77	82.14		89.9907		24.4733
	75	NEUT	eYFP	F10	CLEAN CAGE		3.775	25.9	47.11	64.24	67.41		83.3837		11.5167
	76	NEUT	eYFP	F10	CLEAN CAGE		0	37.32	54.61	68.32	77.23		45.32		49.8833
	77	NEUT	eYFP	F10	CLEAN CAGE		1.48	9.59	21.5	46.92	87.05		68.3943		1.04
	78	NEUT	eYFP	F10	CLEAN CAGE		0	4.17	25.61	42.21	70.09		36.872		3.26667
	79	NEUT	eYFP	F10	CLEAN CAGE		0	0	22.49	13.84	47.77		10.7837		51.7733
	80	NEG	ChR2	F10	RESTRAINT		0	7.99	42.21	60.55	60.27		49.96		19.5767
	81	NEG	ChR2	F10	RESTRAINT		0	1.74	39.79	47.75	85.27		77.7467		2.07667
	82	NEG	ChR2	F10	RESTRAINT		0	3.47	25.26	1.73	90.18		11.2633		61.29
	83	NEG	ChR2	F10	RESTRAINT		0	1.04	38.41	91.7	20.98		54.55		1.63667
	84	NEG	ChR2	F10	RESTRAINT		0	0	15.92	60.55	84.37		41.8		14.0833
	85	NEG	ChR2	F10	RESTRAINT		0.67	0	4.84	32.87	56.7		56.79		42.5833
	86	NEG	ChR2	F10	RESTRAINT		0	0.69	19.72	57.79	61.61		20.45		15.2733
	87	NEG	ChR2	F10	RESTRAINT		0	27.87	43.93	41.6	81.25		21.3567		0
	88	NEG	eYFP	F10	RESTRAINT		0	16.49	22.45	32.82	38.75		54.5468		11.099
	89	NEG	eYFP	F10	RESTRAINT		0	13.69	21.42	34.26	29.2		12.6243		2.618
	90	NEG	eYFP	F10	RESTRAINT		0	5.78	28.65	62.28	94.64		62.4844		27.379
	91	NEG	eYFP	F10	RESTRAINT		0	4.1	18.3	29.41	48.21		21.3041		10.593
	92	NEG	eYFP	F10	RESTRAINT		0	16.12	26.99	42.91	81.7		53.9539		56.1697
	93	NEG	eYFP	F10	RESTRAINT		0	11.74	43.94	59.17	67.41		35.453		29.2377
	94	NEG	eYFP	F10	RESTRAINT		0	2.45	11.73	31.07	58.04		49.0292		3.74
	95	NEG	eYFP	F10	RESTRAINT		0	14.31	32.8	35.61	50.89		63.8979		15.4133
	96	NEG	eYFP	F10	RESTRAINT		0	24.17	22.49	52.6	72.77		54.8816		27.6357
c	97	POS-SR	ChR2	F10	M/F Interaction		0	10.35	21.04	31.49	48.66		46.26		1.18667
	98	POS-SR	ChR2	F10	M/F Interaction		0	16	43.87	47.06	68.75		25.2033		65.8167
	99	POS-SR	ChR2	F10	M/F Interaction		0	16.74	23.46	45.33	48.21		33.4933		61.73
	100	POS-SR	ChR2	F10	M/F Interaction		0	12.08	13.15	41.87	49.55		28.2967		19.4733
	101	POS-SR	ChR2	F10	M/F Interaction		0	10.42	30.03	37.37	37.95		39.8633		16.78
	102	POS-SR	ChR2	F10	M/F Interaction		0.135	14.37	25.97	33.59	38.84		49.5433		12.78
	103	POS-SR	ChR2	F10	M/F Interaction		1.215	28	14.56	40.99	31.43		28.3267		1.92667
	104	POS-SR	ChR2	F10	M/F Interaction		2.695	30.76	45.87	61.45	75.45		64.3867		45.1567
	105	POS-SR	eYFP	F10	M/F Interaction		0	0.69	11.76	22.49	68.75		24.92		22.15
	106	POS-SR	eYFP	F10	M/F Interaction		0	0	24.22	31.83	50.45		41.6467		3.42
	107	POS-SR	eYFP	F10	M/F Interaction		0	3.12	23.18	63.32	87.95		48.2		89.9067
	108	POS-SR	eYFP	F10	M/F Interaction		0	8.68	37.72	65.74	46.87		65.7		63.1933
	109	POS-SR	eYFP	F10	M/F Interaction		0	0.69	34.6	35.99	60.27		43.2933		89.3167
	110	POS-SR	eYFP	F10	M/F Interaction		0	9.37	41.18	69.9	70.54		54.4167		37.5433
	111	POS-SR	eYFP	F10	M/F Interaction		9.08	37.9	50.97	67.94	84.82		71.79		10.8333
	112	POS-SR	eYFP	F10	M/F Interaction		0	15.53	25.61	36.45	50		29.2133		0.443333
	113	POS-SR	eYFP	F10	M/F Interaction		1.145	32.98	49.64	66.22	80.8		57.4033		28.63
	114	POS-SR	eYFP	F10	M/F Interaction		0	0	23.88	77.51	47.77		42.4067		91.3933
	115	NEUT-SR	ChR2	F10	CLEAN CAGE		0	27	33.12	29.69	40.18		9.06		6.08
	116	NEUT-SR	ChR2	F10	CLEAN CAGE		0	12.56	21.69	30.38	45.36		12.1733		36.61
	117	NEUT-SR	ChR2	F10	CLEAN CAGE		7.815	45.61	58.5	60.5	55.8		67.2067		37.97
	118	NEUT-SR	ChR2	F10	CLEAN CAGE		0.47	26.01	23.91	46.91	28.75		49.2467		1.63333
	119	NEUT-SR	ChR2	F10	CLEAN CAGE		0	11.93	26.31	29.92	34.29		65.72		5.34
	120	NEUT-SR	ChR2	F10	CLEAN CAGE		1.215	31.24	46.97	58.21	72.77		53.98		35.6067
	121	NEUT-SR	ChR2	F10	CLEAN CAGE		0.74	30.86	47.09	60.5	58.48		38.56		31.88
	122	NEUT-SR	ChR2	F10	CLEAN CAGE		0	2.43	2.77	32.53	54.02		42.2533		79.22
	123	NEUT-SR	eYFP	F10	CLEAN CAGE		0	4.35	44.5	63.32	39.82		68.53		44.6267
	124	NEUT-SR	eYFP	F10	CLEAN CAGE		0	4.69	24.19	43.25	49.11		43.0533		12.7433
	125	NEUT-SR	eYFP	F10	CLEAN CAGE		0	7.99	46.02	61.94	74.55		44.9133		45.37
	126	NEUT-SR	eYFP	F10	CLEAN CAGE		0	10.76	16.92	33.81	57.59		42.31		1.03667
	127	NEUT-SR	eYFP	F10	CLEAN CAGE		0	11.74	30.8	38.41	57.59		40.49		14.9067
	128	NEUT-SR	eYFP	F10	CLEAN CAGE		0	21	22.46	36.33	58.04		51.0033		47.1467
	129	NEUT-SR	eYFP	F10	CLEAN CAGE		0	10.34	24.88	49	62.05		45.5233		72.4167
	130	NEUT-SR	eYFP	F10	CLEAN CAGE		0	11.74	23.53	56.4	57.59		11.6333		10.2433
	131	NEUT-SR	eYFP	F10	CLEAN CAGE		0	23.61	53.29	47.75	70.54		26.54		12.29
	132	NEG-SR	ChR2	F10	RESTRAINT		0	0	13.49	39.45	57.14		52.0167		55.4233
	133	NEG-SR	ChR2	F10	RESTRAINT		0	27.43	44.29	42.21	60.27		41.22		43.38
	134	NEG-SR	ChR2	F10	RESTRAINT		0	2.78	19.72	70.93	44.64		30.8467		51.0133
	135	NEG-SR	ChR2	F10	RESTRAINT		0	10.76	16.96	36.68	58.93		9.63333		40.1
	136	NEG-SR	ChR2	F10	RESTRAINT		0	1.74	16.26	64.71	64.29		48.6333		1.63333
	137	NEG-SR	ChR2	F10	RESTRAINT		0	1.04	55.36	39.1	4.91		72.6767		40.9833
	138	NEG-SR	ChR2	F10	RESTRAINT		1.885	40.02	55.95	74.62	84.82		58.1433		1.48333
	139	NEG-SR	ChR2	F10	RESTRAINT		1.82	28.06	36.77	35.69	20.09		57.97		16.18
	140	NEG-SR	ChR2	F10	RESTRAINT		1.955	13.31	21.12	19.85	33.48		35.4467		14.71
	141	NEG-SR	ChR2	F10	RESTRAINT		0	17.16	30.95	41.41	48.21		52.9767		13.7867
	142	NEG-SR	ChR2	F10	RESTRAINT		2.9	24.78	31.19	29.39	5.36		40.5		80.7133
	143	NEG-SR	eYFP	F10	RESTRAINT		0	0	17.65	62.98	58.48		73.7133		33.5067
	144	NEG-SR	eYFP	F10	RESTRAINT		0	1.74	46.37	69.2	52.23		65.26		34.3067
	145	NEG-SR	eYFP	F10	RESTRAINT		0	9.37	26.57	30.73	39.64		30.22		35.3733
	146	NEG-SR	eYFP	F10	RESTRAINT		0	12.85	47.06	37.02	59.82		12.1667		34.2567
	147	NEG-SR	eYFP	F10	RESTRAINT		1.48	9.59	21.5	46.92	87.05		33.52		8.44667
	148	NEG-SR	eYFP	F10	RESTRAINT		0	5.14	41.98	41.78	57.14		18.0967		9.34
d	149	NEG-FC-TAG	ChR2	F10	FC (DIFF ROOM)		0	0	25.19	48.44	24.55		33.2467		49.71
	150	NEG-FC-TAG	ChR2	F10	FC (DIFF ROOM)		0	1.74	33.91	68.17	59.37		13.48		15.8633
	151	NEG-FC-TAG	ChR2	F10	FC (DIFF ROOM)		0	0	20.83	44.29	36.44		10.97		15.88
	152	NEG-FC-TAG	ChR2	F10	FC (DIFF ROOM)		0	0	18.33	42.56	36.89		79.36		34.6733
	153	NEG-FC-TAG	ChR2	F10	FC (DIFF ROOM)		0	4.58	25.69	17.3	35.11		13.2		5.49667
	154	NEG-FC-TAG	ChR2	F10	FC (DIFF ROOM)		0.81	0	19.37	39.79	52		29.23		14.9733
	155	NEG-FC-TAG	ChR2	F10	FC (DIFF ROOM)		0	2.77	19.03	32.87	57.33		47.1533		40.64
	156	NEG-FC-TAG	eYFP	F10	FC (DIFF ROOM)		0	5.9	38.41	63.19	62.5		34.41		52.4667
	157	NEG-FC-TAG	eYFP	F10	FC (DIFF ROOM)		0	0	4.15	29.86	47.14		27.5967		1.03667
	158	NEG-FC-TAG	eYFP	F10	FC (DIFF ROOM)		0	2.08	27.68	45.67	50.67		24.3233		9.79
	159	NEG-FC-TAG	eYFP	F10	FC (DIFF ROOM)		0	1.73	39.45	13.84	43.78		60.6433		2.81333
	160	NEG-FC-TAG	eYFP	F10	FC (DIFF ROOM)		0	14.19	40.83	46.06	56.67		33.21		0.89
	161	POS-COC	ChR2	F10	COCAINE 15MG/KG		0	10.12	16.23	20.42	29.37		0.74		0
	162	POS-COC	ChR2	F10	COCAINE 15MG/KG		0	5.12	17.61	26.26	30.27		13.78		5.64333
	163	POS-COC	ChR2	F10	COCAINE 15MG/KG		0	11.11	22.42	34.5	37.14		0.89		0
	164	POS-COC	ChR2	F10	COCAINE 15MG/KG		0	14.58	21.67	35.29	56.7		3.58		29.97
	165	POS-COC	ChR2	F10	COCAINE 15MG/KG		0	2.08	4.84	41.87	41.52		19.4133		0
	166	POS-COC	ChR2	F10	COCAINE 15MG/KG		0	0.69	31.04	13.35	39.37		10.5967		26.08
	167	POS-COC	ChR2	F10	COCAINE 15MG/KG		0	7.99	22.49	61.94	70.98		30.2567		16.89
	168	POS-COC	eYFP	F10	COCAINE 15MG/KG		0	12.31	24.84	22.8	36.07		25.8533		0
	169	POS-COC	eYFP	F10	COCAINE 15MG/KG		0	6.71	27.27	25.61	35		21.5467		8.60333
	170	POS-COC	eYFP	F10	COCAINE 15MG/KG		0	15.81	32.35	33.11	26.7		17.4067		0
	171	POS-COC	eYFP	F10	COCAINE 15MG/KG		0	22.08	21.45	37.02	32.14		9.41		0
	172	POS-COC	eYFP	F10	COCAINE 15MG/KG		0	11.67	15.54	15.88	45.18		60.3333		0.89
	173	POS-COC	eYFP	F10	COCAINE 15MG/KG		0	31.74	31.8	34.26	35.27		50.2633		17.0533
	174	POS-COC	eYFP	F10	COCAINE 15MG/KG		0	6.69	18.73	16.69	20.45		43.84		4.00667
	175	POS-COC	eYFP	F10	COCAINE 15MG/KG		0	5.56	9	44.84	52.5		50.7267		9.93333
	176	POS-COC	eYFP	F10	COCAINE 15MG/KG		0	15.97	43.25	81.66	82.59		50.2667		51.4767
	177	POS-COC	eYFP	F10	COCAINE 15MG/KG		0	28	21.08	35.88	43.84		29.4167		0
	178	NEUT-HC	ChR2	F10	Homecage		0	1.74	2.08	44.64	25.45		38.84		22.4533
	179	NEUT-HC	ChR2	F10	Homecage		0	2.08	6.57	48.1	53.57		26.6967		43.0233
	180	NEUT-HC	ChR2	F10	Homecage		0	0.35	11.42	40.48	77.68		50.1167		59.1333
	181	NEUT-HC	ChR2	F10	Homecage		5.4	10.69	23.46	32.77	54.46		3.55333		0
	182	NEUT-HC	ChR2	F10	Homecage		0	9.03	42.56	22.84	61.16		22.24		53.0867
	183	NEUT-HC	ChR2	F10	Homecage		0	9.03	30.1	64.36	54.46		5.63333		0
	184	NEUT-HC	ChR2	F10	Homecage		0	2.43	16.26	11.42	66.52		1.19		10.8333
	185	NEUT-HC	eYFP	F10	Homecage		0	0	6.92	33.91	70.98		29.5867		16.77
	186	NEUT-HC	eYFP	F10	Homecage		0	2.43	27.34	56.4	54.91		57.71		40.0933
	187	NEUT-HC	eYFP	F10	Homecage		0	0.35	5.88	25.61	27.23		13.1867		7.26333
	188	NEUT-HC	eYFP	F10	Homecage		2.23	25.33	53.33	76.44	53.12		45.93		27.6233
	189	NEUT-HC	eYFP	F10	Homecage		0	21.04	35.54	21.8	20.27		41.5367		4.47
	190	NEUT-HC	eYFP	F10	Homecage		10.39	34.17	34.84	23.18	36.96		18.83		24.9767
	191	NEUT-HC	eYFP	F10	Homecage		8.1	6.25	15.19	27.61	25.8		21.7433		4.61333
e	192	VCDC	VTA(ChR2)-DG(ChR2)	F10	VTA Stimulation		0	3.12	22.49	55.71	89.29		41.2133		0
	193	VCDC	VTA(ChR2)-DG(ChR2)	F10	VTA Stimulation		0	2.78	18.69	71.73	41.34		6.97		5.48667
	194	VCDC	VTA(ChR2)-DG(ChR2)	F10	VTA Stimulation		0	0	12.08	24.53	23.21		25.7967		1.48667
	195	VCDC	VTA(ChR2)-DG(ChR2)	F10	VTA Stimulation		0	16.6	40.83	55.71	83.93		66.1367		6.97667
	196	VCDC	VTA(ChR2)-DG(ChR2)	F10	VTA Stimulation		0	0.35	9.34	43.6	40.18		29.3567		28.9433
	197	VCDC	VTA(ChR2)-DG(ChR2)	F10	VTA Stimulation		0	11.81	25.61	54.67	47.32		48.19		2.97667
	198	VCDC	VTA(ChR2)-DG(ChR2)	F10	VTA Stimulation		0	12.08	26.77	50.03	63.56		17.3467		41.4167
	199	VCDC	VTA(ChR2)-DG(ChR2)	F10	VTA Stimulation		0.67	31.25	60.9	75.78	83.04		7.85667		15.0133
	200	VCDC	VTA(ChR2)-DG(ChR2)	F10	VTA Stimulation		0	1.69	26.57	17.65	42.95		0		0
	201	VCDC	VTA(ChR2)-DG(ChR2)	F10	VTA Stimulation		0	5.69	23.46	14.19	36.96		0		1.04
	202	VCDC	VTA(ChR2)-DG(ChR2)	F10	VTA Stimulation		1.08	1.39	23.81	44.5	64.02		1.63		0
	203	VCDC	VTA(ChR2)-DG(ChR2)	F10	VTA Stimulation		0	6.16	20.76	41.08	45.71		3.85		0
	204	VEDC	VTA(eYFP)-DG(ChR2)	F10	No Stimulation		0	9.72	25.26	47.75	43.3		33.7933		3.86
	205	VEDC	VTA(eYFP)-DG(ChR2)	F10	No Stimulation		0	3.12	16.26	48.1	52.23		11.7233		47.9267
	206	VEDC	VTA(eYFP)-DG(ChR2)	F10	No Stimulation		0	14.51	5.88	15.55	42.68		34.1233		14.98
	207	VEDC	VTA(eYFP)-DG(ChR2)	F10	No Stimulation		0	13.42	23.66	21.13	31.7		0		19.6233
	208	VEDC	VTA(eYFP)-DG(ChR2)	F10	No Stimulation		1.48	7.64	26.57	27.68	65.18		40.1833		3.42
	209	VEDC	VTA(eYFP)-DG(ChR2)	F10	No Stimulation		0	4.86	41.04	20.07	26.79		20.89		81.4467
	210	VEDC	VTA(eYFP)-DG(ChR2)	F10	No Stimulation		0	4.51	24.57	28.65	61.61		57.9767		44.9933
	211	VEDC	VTA(eYFP)-DG(ChR2)	F10	No Stimulation		0	13.89	31.14	45.33	22.23		8.15667		2.67
	212	VEDC	VTA(eYFP)-DG(ChR2)	F10	No Stimulation		0	0.69	44.29	26.64	14.73		22.99		9.65667
	213	VEDC	VTA(eYFP)-DG(ChR2)	F10	No Stimulation		0	6.94	12.11	30.1	57.59		40.4767		19.4433
	214	VEDC	VTA(eYFP)-DG(ChR2)	F10	No Stimulation		0	1.74	23.81	44.88	34.73		20.83		0
	215	VEDC	VTA(eYFP)-DG(ChR2)	F10	No Stimulation		0	2.22	23.46	30.8	62.5		28.9667		4.45
	216	VEDC	VTA(eYFP)-DG(ChR2)	F10	No Stimulation		0	2.08	19.03	29.41	52.68		42.45		68.8567
	217	VEDC	VTA(eYFP)-DG(ChR2)	F10	No Stimulation		0	6.6	14.88	26.3	33.48		36.98		59.8167
	218	VEDE	VTA(eYFP)-DG(eYFP)	F10	No Stimulation		0	1.04	22.08	22.77	59.82		32.8533		11.58
	219	VEDE	VTA(eYFP)-DG(eYFP)	F10	No Stimulation		0	7.29	31.73	21.11	25.45		66.7467		28.19
	220	VEDE	VTA(eYFP)-DG(eYFP)	F10	No Stimulation		0.67	7.12	21.9	39	27.68		28.0067		18.6333
	221	VEDE	VTA(eYFP)-DG(eYFP)	F10	No Stimulation		0	1.74	16.92	14.53	37.05		22.4467		9.53333
	222	VEDE	VTA(eYFP)-DG(eYFP)	F10	No Stimulation		0	22.22	19.34	11.76	37.71		49.7967		14.5933
	223	VEDE	VTA(eYFP)-DG(eYFP)	F10	No Stimulation		0.67	3.12	13.84	30.1	47.77		46.08		5.05
	224	VEDE	VTA(eYFP)-DG(eYFP)	F10	No Stimulation		0	4.24	19.16	17.88	34.51		35.46		31.2233
	225	VEDE	VTA(eYFP)-DG(eYFP)	F10	No Stimulation		0.67	1.04	12.77	16.61	29.46		20.04		3.56667
	226	VEDE	VTA(eYFP)-DG(eYFP)	F10	No Stimulation		0.67	2.43	24.15	15.22	64.12		36.2367		7.89
	227	VEDE	VTA(eYFP)-DG(eYFP)	F10	No Stimulation		0	20.83	31.14	61.94	78.12		61.56		36.2133
	228	VEDE	VTA(eYFP)-DG(eYFP)	F10	No Stimulation		1.48	21.87	57.44	67.13	73.66		40.2		19.8767
	229	VEDE	VTA(eYFP)-DG(eYFP)	F10	No Stimulation		0	2.43	11.73	40.38	35.71		46.45		18.7033
	230	VEDE	VTA(eYFP)-DG(eYFP)	F10	No Stimulation		0	10.76	10.38	14.53	28.12		25.65		17.0733
	231	VCDE	VTA(ChR2)-DG(eYFP)	F10	VTA Stimulation		0	0	10.04	22.77	40.09		22.05		9.66
	232	VCDE	VTA(ChR2)-DG(eYFP)	F10	VTA Stimulation		0	1.04	11.38	23.81	39.29		12.18		1.63
	233	VCDE	VTA(ChR2)-DG(eYFP)	F10	VTA Stimulation		0	5.56	17.96	38.41	71.43		17.04		0
	234	VCDE	VTA(ChR2)-DG(eYFP)	F10	VTA Stimulation		0	4.51	21.07	35.99	72.32		9.26667		1.09
	235	VCDE	VTA(ChR2)-DG(eYFP)	F10	VTA Stimulation		1.49	1.04	22.08	34.26	37.95		25.0933		1.48333
	236	VCDE	VTA(ChR2)-DG(eYFP)	F10	VTA Stimulation		0	1.74	20.76	27.65	34.37		14.59		2.08
	237	VCDE	VTA(ChR2)-DG(eYFP)	F10	VTA Stimulation		0	0	17.27	32.87	86.16		21.5		18.3833
	238	VCDE	VTA(ChR2)-DG(eYFP)	F10	VTA Stimulation		0	2.43	11.73	21.38	41.16		20.1867		8.44667
	239	VCDE	VTA(ChR2)-DG(eYFP)	F10	VTA Stimulation		0	0	20.03	19.69	22.32		25.18		0
	240	VCDC	VTA(ChR2)-DG(eYFP)	F10	VTA Stimulation		0	6.94	22.42	22.11	34.55		40.06		24.0367
	241	VCDC	VTA(ChR2)-DG(eYFP)	F10	VTA Stimulation		0	0.69	23.84	43.81	55.27		30.6667		0
f	242	CaMKIIa Undiluted	ChR2	F10			0	5.9	29.76	58.82	83.48		18.2233		12.3167
	243	CaMKIIa Undiluted	ChR2	F10			0	21.75	51.73	13.84	62.95		14.6933		16.9267
	244	CaMKIIa Undiluted	ChR2	F10			0	1.74	20.08	35.99	62.5		7.70667		9.92333
	245	CaMKIIa Undiluted	ChR2	F10			0	0.69	7.61	43.94	30.8		9.18667		6.08667
	246	CaMKIIa Undiluted	ChR2	F10			0	21.11	35.29	58.48	64.29		64.2033		55.2033
	247	CaMKIIa Undiluted	ChR2	F10			0	10.65	31.73	30.1	51.79		8.59667		0.74
	248	CaMKIIa Undiluted	ChR2	L10			0	5.56	10.38	41.73	77.59		35.47		21.7933
	249	CaMKIIa Undiluted	ChR2	L10			5.26	14.17	30.03	32.53	29.46		38.32		41.38
	250	CaMKIIa Undiluted	eYFP	F10			0	4.51	36.33	43.25	50.89		37.9533		3.11
	251	CaMKIIa Undiluted	eYFP	F10			0.67	2.43	23.88	71.97	41.07		49.4		7.85333
	252	CaMKIIa Undiluted	eYFP	F10			0	2.43	22.77	20.76	53.57		13.9467		0
	253	CaMKIIa Undiluted	eYFP	F10			0	0	13.49	64.01	73.66		50.2667		52.8767
	254	CaMKIIa Diluted	ChR2	F10			0	14.32	21.73	43.46	33.04		19.2667		0.89
	255	CaMKIIa Diluted	ChR2	F10			0	3.82	17.3	67.13	68.3		28.33		6.08667
	256	CaMKIIa Diluted	ChR2	F10			0	17.35	38.9	27.68	42.86		29.06		1.33333
	257	CaMKIIa Diluted	ChR2	F10			11.88	12.15	30.38	36.69	56.07		20.2967		15.1367
	258	CaMKIIa Diluted	ChR2	F10			0	3.82	42.91	71.63	76.79		2.53		3.11
	259	CaMKIIa Diluted	ChR2	F10			0	15.43	22.49	51.38	52.95		1.77667		0
	260	CaMKIIa Diluted	ChR2	F10			0	12.12	32.77	27.27	42.23		0		0
	261	CaMKIIa Diluted	eYFP	F10			0	0	24.91	75.43	85.71		70.4333		27.7933
	262	CaMKIIa Diluted	eYFP	F10			0	5.21	33.22	81.31	76.34		51.77		26.5167
	263	CaMKIIa Diluted	eYFP	F10			0	13.82	20.76	38.1	44.29		30.11		29.3
	264	CaMKIIa Diluted	eYFP	F10			0	2.12	15.22	53.98	71.87		49.6433		31.3533
	265	CaMKIIa Diluted	eYFP	F10			0	16	28.3	32.53	74.46		8.00333		13.3567
	266	CaMKIIa Diluted	eYFP	F10			0	0	18.34	52.25	79.91		70.3233		4.60333
	267	CaMKIIa Diluted	eYFP	F10			0	5.69	24	29.35	42.23		66.46		4.59667
	268	CaMKIIa Diluted	eYFP	F10			0	5.9	39.79	24.22	52.23		39.7467		40.5567
g	269	MAZE REMINDER	ChR2	F10			0	6.78	23.5	41.11	71.43		3.42		19.7267
	270	MAZE REMINDER	ChR2	F10			0	12.5	29.07	37.65	55.36		21.25		4.60333
	271	MAZE REMINDER	ChR2	F10			0	14.13	20.9	19.03	31.16		28.75		2.07333
	272	MAZE REMINDER	ChR2	F10			0	4.86	36.68	37.72	37.95		25.2633		6.29
	273	MAZE REMINDER	ChR2	F10			0	6.84	24.7	26.3	38.04		6.68333		9.35667
	274	MAZE NO REMINDER	ChR2	F10			0	13.5	44.2	51.21	34.82		13.56		9.77
	275	MAZE NO REMINDER	ChR2	F10			0	3.47	16.26	18.65	30.36		13.9333		9.25
	276	MAZE NO REMINDER	ChR2	F10			0	3.69	21.73	32.77	58.3		6.22333		3.12333
	277	MAZE NO REMINDER	ChR2	F10			0	4.86	19	29.76	53.57		45.68		5.79333
	278	MAZE NO REMINDER	ChR2	F10			0	0.69	10.04	25.8	35.62		6.99333		0.19
	279	MAZE REMINDER	eYFP	F10			0	3.68	34.7	33.81	20.27		53.0833		13.3633
	280	MAZE REMINDER	eYFP	F10			0	2.43	17.61	30.38	37.14		33.3233		8.30667
	281	MAZE REMINDER	eYFP	F10			0	3.12	11.73	32.53	38.3		42.4967		15.0133
	282	MAZE REMINDER	eYFP	F10			0	9.73	27.8	7.61	36.61		64.49		13.1967
	283	MAZE REMINDER	eYFP	F10			0	10.07	22.15	46.71	28.3		38.28		12.5733
	284	MAZE NO REMINDER	eYFP	F10			0	2.7	23.3	33.81	37.59		59.33		2.51667
	285	MAZE NO REMINDER	eYFP	F10			0	5.9	14.38	22.77	44.02		49.1233		16.9833
	286	MAZE NO REMINDER	eYFP	F10			0	12.8	28.8	37.73	42.23		69.9267		13.19
	287	MAZE NO REMINDER	eYFP	F10			0	13.19	22.8	32.18	24.11		39.43		66.2467
	288	MAZE NO REMINDER	eYFP	F10			0	1.74	14.84	20.07	32.14		64.4667		9.89667
h	289	CaMKIIa Undiluted	ChR2	F10	FC		0	0	12.11	16.96	49.82		19.7033		0.89
	290	CaMKIIa Undiluted	ChR2	F10	FC		0	5.9	30.1	10.38	70.54		22.3967		0
	291	CaMKIIa Undiluted	ChR2	F10	FC		0	1.74	3.56	14.88	54.02		3.56333		0
	292	CaMKIIa Undiluted	ChR2	F10	FC		0	0	6.92	34.6	54.91		18.3733		4.74333
	293	CaMKIIa Undiluted	ChR2	F10	FC		0	0	2.08	27.68	45.18		8.59667		0
	294	CaMKIIa Undiluted	ChR2	F10	FC		0	6.94	35.99	65.4	53.57		13.3467		5.53333
	295	CaMKIIa Undiluted	ChR2	F10	FC		0	0	9	37.02	33.04		24.49		0
	296	CaMKIIa Undiluted	ChR2	F10	FC		0	1.04	54.33	49.13	79.46		6.96333		32.6133
	297	CaMKIIa Undiluted	eYFP	F10	FC		0	0.35	11.04	21.73	33.12		51.1433		48.68
	298	CaMKIIa Undiluted	eYFP	F10	FC		0	0	13.49	31.83	54.46		49.2433		5.04
	299	CaMKIIa Undiluted	eYFP	F10	FC		0	0	40.65	39.79	99.65		48.7533		23.73
	300	CaMKIIa Undiluted	eYFP	F10	FC		0	0	30.8	40.48	96.54		54.89		59.53
	301	CaMKIIa Undiluted	eYFP	F10	FC		0	3.47	23.53	23.88	66.07		52.1733		80.8633

[truncated: 3 more sheets: Supp Fig 2, Supp Fig 3, Supp Fig 4]
